# Supplementary material for: Beef tenderness and intramuscular fat proteomic biomarkers: muscle type effect
Source: PeerJ. 2018 Jun 7;6:e4891. doi: 10.7717/peerj.4891 (PMC5994332; doi:10.7717/peerj.4891)
Supplement: Data S1 — Raw protein data of the 20 muscle proteins quantified by Reverse Phase Protein Array (RPPA) in Longissimus thoracis (LT), Semimembranosus (SM), Rectus abdominis (RA), Triceps brachii (TB) and Semitendinosus (ST) and expressed in log2 transformed values. [file peerj-06-4891-s002.xlsx]

## Sheet: Raw protein data by muscle
N_Animal	Muscle	TTN	ENO3	HSP27	a_Tubulin	HSP40	HSP20	PRDX6	MDH1	PYGB	HSP70_1A	PGK1	ALDOA	CRYAB	MyHC_IIX	TRIM72	MLC1F	FHL1	TNNT1	ALDH1A1	TPI1
4937076691	RA	-1.34352	-1.93595	1.5779	0.705545	-1.25434	0.852918	-0.143258	-0.352568	-0.916904	0.933644	-1.92182	-0.90857	1.86964	-2.84012	0.588536	-0.0379683	1.25301	1.21384	1.82589	-1.17752
4937076744	RA	-1.27547	-1.40578	1.81351	-0.336116	0.152621	1.66622	0.148771	-0.633704	-0.986908	0.628767	-3.922		2.13368	-2.56672	0.55457	0.209029	1.13222	1.85363	2.04972	-1.91363
4937076746	RA	0.0738385		0.916043		1.05755	0.981924	-0.581838	-0.590645	0.0867118	1.20369	-0.689559	1.23788	2.36149	-3.29337	0.374163		-0.596857	1.9568	0.313396	-2.65953
4937076755	RA	-0.439418	-1.30525	1.44878	0.538949	0.238829	-0.346758	0.975921	-0.354314	0.0228107	0.33921	-1.07782	-0.798507	1.78189	-2.18579	0.691763	0.421438	1.46426	1.71663	1.86958	-0.553851
4928918532	RA	0.30474	-1.89369	1.56596	-0.174337	-0.90693	1.46491	0.719095	-0.216616		1.18366	-1.09213	0.0362541	1.45343	-2.78091	0.00122842	-2.30376	0.891001	2.49356	2.09612	-1.56697
4930955597	RA	-0.508795	-1.49323	-0.255826	-0.0693117	0.0378299	0.197642	-0.227357	-0.106201	0.215534	0.313072	-0.753799	0.000536686	1.24825	0.505893	0.0664701	-0.806595	1.17509	1.28244	0.0900437	-0.734732
4944121561	RA	0.246099	-2.93829	1.08486	0.621539	-0.869352	1.04411	-0.0964887	0.297234	-0.132867	0.546042	-2.36736	-0.369966	2.06877	-2.98916	0.387501	-0.816797	1.25058	1.64232	0.915407	-2.10422
4944121699	RA	1.16265	-3.10766	1.15098	-0.156031	0.425697	0.575057	-1.18838	1.06223	-0.00849476	1.42157	-1.43158	-0.146381	1.66679	-1.49521	0.0515171		-1.03623	1.34801	0.508567	-2.88947
4944121716	RA	0.297271	-1.51716	0.221867	0.151553	-0.547351	-0.305072	-0.461001	0.435963	-0.656083	0.524683	-0.772743	-0.222463	1.09768	0.959434	0.449452	-1.0842	-0.535804	0.617613	0.613792	-0.433295
4944121728	RA	0.415677	-1.49593	0.568267	0.0690212	-0.0242404	0.983066	-0.259432	0.434228	-0.0215618	0.181103	-3.61292	-1.4252	1.04953	-0.443588	-0.095001	-0.706894	0.0772437	0.763898	0.504352	-2.49163
4944121734	RA	0.2728	-2.06247	0.527223	0.831012	0.0108643	0.186802	-0.368873	0.750331	-0.442259	0.589615	-0.944489	0.0736731	1.04173	-0.0459653	-0.213874	-1.4519	-0.567373	1.02872	0.63765	-0.761213
4928333627	RA	0.707965	-0.583749	1.36252	0.0983463	-0.0794391	0.573262	0.197138	0.997141	-0.204129	0.917007	-0.270854	-0.263977	0.93393	-0.220601	-0.138836	-0.58584	-0.299841	0.564665	1.0151	-0.735418
4928333630	RA	-0.0550073	-1.28183	0.934899	0.652896	-0.716603	0.676634	0.109847	-0.420143	0.0898971	0.325214	-0.733	0.0424578	1.30285	-1.68106	0.47269	-0.435618	-0.119313	1.23855	0.976264	-1.20664
4928333699	RA	0.444967	-1.19256	0.296976	0.0851152	-0.0686505	0.335887	0.13238	-0.551741	-1.09746	-0.169032	-1.09126	0.192117	0.394294	-1.02352	0.916343	-0.460809	-1.08685	0.554873	0.271278	-0.631532
4928333702	RA	0.287601	-2.71559	0.202624	0.18175	-0.392887	0.477876	-0.444188	0.303825	0.45202	-1.07967	-1.40301	-0.335302	1.49673	-2.09113	0.534165	-1.23567	-0.144993	0.980316	1.00488	-3.05506
4938580415	RA	0.335389	-1.29295	1.06908	-0.0693057	-0.059843	0.0334977	-0.840488	0.166432	-0.31915	-0.678612	-0.744943	0.110264	0.370194	-0.318243	0.204707	-0.0235523	-0.312499	0.838508	0.561259	-0.569538
4938581219	RA	0.11449	-2.52568	0.62631	0.638537	-0.135785	0.298761	-0.715725	-0.099698	0.0650721	0.570506	-0.855404	0.467562	1.37651	-0.827967	0.453734	-0.725367	-0.442563	1.25238	1.00152	-2.26772
5342661430	RA	0.898705	-0.409327	0.950422	-0.116249	0.0792595	0.30945	0.571152	0.034057	-0.196167	0.481567	-0.368805	-0.312612	0.877627	-0.383419	0.106474	-0.326209	-0.285923	0.744873	0.908909	-0.0178895
7256660742	RA	1.05237	-0.799513	0.265997	0.137727	-0.0244678	-0.330456	0.0593865	0.125162	0.00190628	0.262132	-0.981245	-0.691215	0.300406	0.00946448	0.0502221	-1.30483	-0.883932	0.449351	0.224798	-0.648267
4438768829	RA	-0.22036	-0.807886	-0.0617296	0.645472	-0.571708	0.0931243	-0.834476	0.240723	0.475042	0.726924	-1.15553	-0.100606	0.879476	0.643289	0.268228	0.362204	0.12182	0.449705	-0.13331	-0.869283
4438769117	RA	0.28486	-1.70597	0.85285	0.259711	0.0645339	0.356382	0.0306039	-0.0914328	-1.01903	0.168603	-1.16974	0.403862	0.378196	-0.546206	-0.0695178	-1.09528	-0.57049	0.973297	0.338516	-0.808232
7216882175	RA	0.60712	-1.84303	0.536176	1.28124	-0.300041	0.541017	-0.598508	0.637789	-0.184937	0.785368	-1.88619	-0.587206	1.40267	-1.5592	-0.403354	-1.15894	0.261705	1.32774	0.692523	-2.48424
7216882176	RA	0.448533	-0.368618	1.04151	-0.0883822	0.170997	0.686924	0.450692	-0.807507	0.040194	0.665432	-0.692159	-0.814913	0.812248	-1.41445	-0.281512	-0.976466	-0.332152	1.4227	1.2697	-0.00444238
7216882201	RA	-0.463464	-1.34678	0.792162	0.211738	-0.813544	0.0872046	-0.227086	0.184789	-0.11194	0.462632	-0.99207	-0.0509984	1.41159	-1.35647	0.335788	-0.676265	0.0457811	0.649793	1.73792	-1.27131
7216882203	RA	0.355215	-0.860229	0.0529113	0.185515	-0.30185	-0.194361	0.00273274	0.012933	-0.467444	0.858261	-0.914959	-0.594143	0.604438	-1.00318	0.467618	0.437537	-0.518606	0.519129	0.0865036	-0.0399637
7216882335	RA	-0.143387	-1.60421	0.474476	0.800698	-0.675442	0.0876923	-0.323133	0.261905	-0.399256	-0.139773	-1.34564	-0.959055	1.09816	-1.09292	0.361401	1.17586	1.12348	0.410122	0.695725	-1.2878
4921568766	RA	-0.325552	-3.02109	0.510702	0.385787	-0.353962	-0.0421663	-0.544234	0.0341592	-0.0510118	0.489166	-1.11277	0.255481	1.59826	-1.95951	0.00963284	-1.19309	1.19814	0.937208	0.550573	-2.46339
4921568899	RA
4980968377	RA
5316222160	RA
5316222262	RA	0.0774493	-1.07954	-0.384691	-0.568918	-0.0564178	0.036639	-0.0686365	-0.153555	0.423263	0.577367	-0.373819	0.0958116	1.11237	0.23304	0.0141522	0.213804	0.0329449	0.87576	0.581323	-0.537466
5316222275	RA	-0.0123912	-0.950716	1.12354	0.191546	0.129867	0.332448	-0.210953	0.235346	0.782156	-1.14133	-0.807542	-0.0607389	1.43068	-0.930803	0.0801658	-1.14392	-0.529184	0.677899	0.673689	-1.29839
5316222299	RA	0.434911	-1.63613	1.92863	0.905165	0.24859	0.967312	-0.524473	0.94336	-0.195074	1.75536	-0.87458	-0.288557	1.92388	-1.42991	-0.24609	-0.691556	-0.509017	1.40454	2.17709	-1.33955
4433572249	RA	-0.0297719	-0.796253	0.977137	-0.175455	-0.314775	0.348124	0.416475	-0.692234	-0.366231	0.185937	-1.00229	-0.627989	0.828588	-1.13317	-0.103499	-0.493662	0.0568494	0.696014	1.21782	-0.438312
4433572263	RA	-0.481066	-0.598839	0.105545	0.0992163	-0.106488	-0.355477	-0.0142219	0.0215303	0.583794	-1.17321	-0.743691	-0.0457207	0.120769	0.127737	0.172292	0.252665	0.605385	0.533238	0.537086	-1.04487
4433572266	RA	0.579432	0.0146628	-0.772684	-0.837948	1.35422	1.03293	0.893908	-0.993379	-0.382312	-0.0263429	0.168561	0.525871	-0.316323	-0.67118	0.154187	-1.05384	0.973479	1.13789	0.123231	0.3033
4973691869	RA	0.0895378	-1.45207	0.681736	0.276597	0.310954	0.846792	0.072767	0.119007	-0.22025	0.927161	-1.14286	-0.645762	1.72756	-1.80907	-0.626753	-1.4232	-1.14326	0.732816	-0.0385885	-0.918247
4927950483	RA	-0.712881	-0.923755	0.551743	-0.457527	-0.134367	0.593173	0.498762	-0.61517	0.0720393	-0.986387	-1.22336	-0.0819691	1.13572	-0.962108	-0.172862	0.199409	0.0826524	0.131717	0.785641	-1.32901
5342615805	RA	-0.801781	-0.757134	-0.491191	0.0150109	0.442639	0.982345	0.515622	-0.303161		0.0976432	-0.65749	0.832272	0.158293	-0.572804	0.153135	-0.537774	-0.25039	0.279488	0.470721	0.0862609
4433572259	RA	0.284824	-0.534519	0.41552	-0.0478197	-0.498484	-0.486273	0.158708	0.464605	0.435526	0.418944	-0.571728	-0.717007	0.274241	0.421174	0.26382	-0.409532	-0.584935	0.18144	0.393286	-0.195259
4932420268	RA	-0.190857	-1.28077	1.0593	0.371091	-0.272135	0.543194	0.10724	0.510749	0.503239	-0.176454	-0.930368	-0.151777	0.817708	-1.73715	0.164253	-0.604848	1.12332	1.05101	1.26977	-1.50228
4988470406	RA	-0.0676748	-0.939803	1.62376	0.305456	0.29903	0.537558	-0.833986	-0.161867	-0.248153	0.381085	-0.901905	0.24702	1.13972	-1.64511	-0.691897	0.229121	-0.0264423	0.738887	0.83585	-0.0257995
4988470689	RA	-0.102781	-0.660375	0.540853	-0.445995	0.15321	-0.0870679	-0.160739	-0.299169	0.484477	1.18483	-0.0554794	-0.140465	1.57548	0.326634	-0.101547	0.254736	0.00249256	0.596942	1.14469	-0.538546
4930595641	RA	0.000968942	-1.33449	0.835591	0.499232	-0.214065	1.18927	0.0934993	-0.531359	-0.143735	0.381896	-1.75495	-0.073273	1.25278	-1.48354	0.847326	-0.139949	1.09539	0.589796	0.292199	-2.2541
4922677024	RA	-0.0573474	-1.17332	0.395527	-0.979316	0.063798	0.571277	-0.0236227	-0.483763	-0.0229736	0.206618	-0.96226	-0.068593	1.21306	-1.60116	-0.0220395	-0.167702	0.173437	0.769294	1.24585	-0.572734
4959791517	RA	-0.131669	-0.0482193	0.892451	-0.38976	0.206892	0.300357	0.3135	-0.776562	-0.0376166	0.445702	-0.363174	-0.167569	1.22368	-0.0415865	-0.217685	0.189174	-0.298897	0.65156	1.05049	-0.29955
4959791531	RA	-0.64753	-1.68497	0.399381	0.531944	-0.309643	0.273873	-0.0865815	0.100318	-0.0982087	0.372913	-1.58625	-0.483806	1.61085	-0.80632	0.281717	-0.45666	1.17114	1.51191	0.661639	-1.34849
4959812459	RA	0.241064	-1.32646	0.305401	-0.191281	0.214991	0.253921	0.251473	-0.0516613	-0.0637845	-0.123659	-1.11619	-0.777511	0.303599	-0.314189	-0.614478	-0.797797	-0.987488	0.58226	0.610878	-0.918779
4928918599	RA	0.573743	-0.958732	1.21832	0.0805236	0.145096	-0.0594628	0.175077	0.516834	-0.141784	0.679624	-1.11782	-0.539452	0.549952	-0.651329	-0.312773	-0.98996	-0.694149	1.15678	0.751575	-0.472113
4927950334	RA	0.339561	-1.53614	0.211076	-0.0212167	0.389985	0.503541	-0.181883	-0.346881	-0.236819	0.352574	-0.914398	0.100439	0.955615	-0.554134	0.121517	-0.810425	-0.505149	0.40504	0.520919	-1.29389
4438760013	RA	-0.926556	-1.90531	0.544464	0.0755581	-0.258549	-0.101899	-0.929819	0.55339	0.130531	0.0786754	-0.963047	-0.0271613							0.805641	-1.37489
4438760031	RA	0.672587	-0.658646	0.633092	-0.199022	-0.43498	-0.0516892	0.104374	-0.149792	0.30125	0.141833	-0.979171	-0.721108	0.333361	0.0760258	0.379589	-0.447183	-1.2089	0.446201	0.221056	-0.133319
4941026721	RA	0.140483	-1.09395	0.949483	-0.368326	0.292431	0.372671	-0.360143	-0.059583	-0.124835	0.435849	-1.00288	-0.274659	1.35079	-1.4023	0.0458721	-1.03639	0.32238	0.718618	0.466871	-0.816427
4941026875	RA	-0.208831	-1.22876	1.20964	-0.00419632	-0.174376	0.377077	0.162487	-0.127846	0.0888656	0.212212	-1.04558	-0.691024	1.8026	-1.85912	-0.563677	-0.805825	-1.30898	0.813201	0.377032	-0.905819
4941026919	RA	0.467144	-1.21549	1.24352	-0.0900572	-0.113425	-0.0250582	0.490885	-0.0450608	-0.0651123	0.672745	-0.934207	-0.786864	0.726491	-1.59079	-0.724198	-1.19971	-1.2374	0.805809	0.217912	-0.517345
5342370736	RA	0.334247	-3.09532	0.764023	0.349251	-0.134455	0.782255	-0.482639	0.748147	0.28718	0.321683	-3.61517	-0.0306472	1.74103	-0.664804	-0.401192	-1.54542	0.395194	1.35566	0.102197	-3.041
5342370766	RA	-0.566721	-1.07055	0.780891	0.07177	-0.481111	0.0396016	0.111452	0.48062	-0.109859	0.194383	-0.683552	-0.16547	0.56179	0.0285131	0.220051	-0.342699	0.218264	0.364595	0.328513	-1.08757
5342370881	RA	-0.0298312	-1.04247	-0.0317597	-0.331772	0.387423	0.208227	-0.0175833	0.636256	0.448085	0.222721	-0.840156	-0.00799884	0.69835	-1.10712	-0.227637	-1.175	-0.722468	0.351236	0.666591	-0.614957
4472709007	RA	-0.782634	-0.896795	0.505784	-0.186754	-0.120217	0.144013	-0.0601649	0.189881	0.673698	-0.0551921	-0.380815	-0.00212382	1.26968	-0.23012	-0.0510028	-0.0892198	-0.270116	1.14178	0.634877	-1.26137
4472709026	RA	-0.667382	0.885878	-0.311143	0.016143	-0.131893	-0.409079	0.0240454	0.554366	0.124185	0.55068	1.55314	0.299086	-0.279039	0.970693	-0.379544	0.513277	-0.077773	-0.243302	-0.700366	0.815922
4927950519	RA	0.295676	-1.21686	0.52158	-0.565367	-0.156113	0.140701	0.0224884	-0.245858	0.0794761	-0.0184479	-1.0676	-0.049015	0.767413	-0.244481	0.20483	-0.336432	-0.254325	0.403183	0.212559	-1.1172
4927950591	RA	-0.0534283	-1.75848	0.918295	0.570136	-0.00270437	0.135564	-0.284237	0.668996	0.188143	0.0108286	-0.983864	0.00451398	1.27018	-0.148796	-0.241845	-0.578772	0.0821405	0.672363	0.0669932	-1.75114
5342661567	RA	-0.0119412	-0.964678	0.694242	0.222933	-0.136875	-0.0180664	0.0822911	0.344383	-0.18709	0.51388	-0.736921	-0.483222	0.613124	-1.54966	-0.0133176	-0.99187	-0.78919	0.749571	1.05872	-0.464802
5342661580	RA	-0.117665	-0.620419	-0.165552	-0.422671	-0.240353	0.0109613	0.497159	0.0316884	0.605938	0.0214935	-0.00608226	0.055143	0.217014	-0.537023	0.159008	-0.402268	0.284784	0.593439	0.326182	-1.04874
5342661581	RA	-0.804122	-0.929735	0.803832	0.252051	0.905683	0.577399	1.19343	-0.782606		0.655728	-0.749357	0.446499	0.867375	-2.66097	-0.361737	-0.6963	-0.286622	1.31857	0.773369	-0.154192
7961990484	RA
7961990689	RA
5342615615	RA
5342615618	RA	-0.0419052	-1.13532	0.491045	0.378323	-0.0416615	0.368206	0.0843631	-0.125809	-0.0119448	-0.925857	-0.463472	0.338434	1.26353	-0.521998	0.358303	-0.392804	1.07722	1.093	0.914023	-0.939207
5342615661	RA	-0.0213098	-1.73741	-0.0249924	-0.583515	0.662084	0.305156	-0.0422339	-0.969393	-0.387971	0.137062	-0.708994	0.286612	0.558609	-1.5726	0.306603	-1.53027	0.446943	0.975045	0.507594	-0.600741
5342615770	RA	0.0678231	-0.696611	0.0724162	-0.119587	-0.289461	0.0969111	0.177265	-0.0100402	0.733414	-0.268593	-0.237166	0.29771	0.647147	0.0466025	0.49001	0.325651	-0.0332221	1.34889	1.32629	-0.972557
4928918598	RA	0.038016	-1.24867	-0.551111	-0.156942	0.182388	0.293187	-0.306093	0.0885323	0.53574	0.10279	-0.985196	0.264882	0.350162	0.281467	-0.0660624	-1.00133	-0.091579	0.89727	0.256584	-1.09922
5309013168	RA	-0.704611	-2.29311	1.28148	-0.181129	0.479646	0.280277	-1.23626	-0.0840489	0.366667	-0.626249	-1.76283	0.0293315	2.65853	-1.16596	0.52344	0.33764	0.441516	1.72396	1.26935	-2.78139
5309013229	RA	0.137258	-1.73055	0.686451	0.101635	-0.00305648	0.363374	-0.0780587	-0.271087	0.279479	0.364522	-1.14915	-0.402524	1.88597	-1.63696	0.0459776	-1.70745	-0.443928	1.09647	0.445662	-1.14518
4435390947	RA	0.241796	-2.65281	1.17726	0.533485	-0.0151791	0.33225	-0.491244	0.772928	-0.391115	1.46856	-1.14176	-0.109195	1.88459	-2.00422	-0.357721	-1.23473	-0.0734349	1.15802	0.548683	-1.91997
4435391019	RA	-0.0208951	-1.56415	-0.0361293	-0.142861	0.0337282	0.456344	-0.484553	-0.0342467	-0.0973469	0.259652	-1.14895	-0.330529	1.12281	-0.982002	-0.0404917	-1.67264	-0.183108	0.675233	0.224532	-0.950219
4476550511	RA	-0.0965067	-1.10513	-0.052642	0.649106	0.0565025	0.00587489	0.0809894	0.836732	-0.0211054	0.799843	-0.973996	-0.445496	0.319981	0.784699	-0.581753	-0.968083	-0.429511	0.82842	0.910938	-0.683837
4476550922	RA	0.494672	-1.18331	0.978552	0.150575	-0.222918	0.460331	-0.0895082	0.509534	-0.155925	0.960596	-0.716152	-0.168235	1.10405	-0.179651	-0.0429987	-0.508873	0.0495627	1.41472	1.24924	-0.960769
4941026986	RA	-0.0968276	0.365397	0.0244254	-0.312788	-0.861141	-0.574516	0.485973	-0.11458	0.478129	0.350705	0.540397	-0.500064	0.052677	0.971058	0.0905853	0.661804	-0.195098	0.122274	0.0330254	0.842225
4941027010	RA	-0.250085	-2.11428	0.45634	0.811488	0.0475107	0.421067	-0.575807	0.777714	-0.256796	0.812098	-1.11472	-0.193007	1.7978	-0.609625	-0.509036	-1.54998	0.988877	1.317	0.654298	-1.39996
4966160139	RA	0.720187	-1.76105	0.753064	-0.130246	0.394952	0.604425	0.0826499	-0.276849	-0.0675857	0.349859	-1.13348	-0.194561	1.17338	-2.94125	0.127296	-1.17355	0.158959	1.15528	0.904247	-1.09123
4988470565	RA	-1.31038	-1.10577	1.01598	0.124874	-0.339939	-0.0708729	0.0616762	0.321962	0.277981	-0.66011	-0.812714	-0.537479	1.06562	-1.4025	0.199728	0.943772	0.923109	0.946597	1.23471	-1.07178
4988470791	RA	0.289903	-1.43748	0.156444	-0.203152	-0.10304	-0.0758919	-0.102927	-0.229932	0.0118901	0.0945509	-1.24956	-0.393	0.984305	-1.53988	0.0380284	-1.48928	-0.605153	0.997966	0.106653	-1.12638
4941026990	RA	-0.0407257	-1.14163	0.170419	0.154552	-0.180092	0.168014	0.179824	0.351585	-0.250457	0.762221	-1.08432	-0.653253	0.629405	-1.64528	-0.745948	-1.60286	-0.621892	1.17749	0.633706	-0.546617
4908591279	RA	-0.32724	0.0155472	1.63664	-0.139022	-0.552814	0.134592	0.474008	0.165378	-0.24756	1.26708	-0.637806	-0.547254	0.501038	-2.01742	-0.778697	0.0862838	0.864253	0.870279	1.61853	-0.523586
4908591388	RA	-0.485578	-1.57674	0.309117	-0.0457244	1.35587	-0.191186		-0.171934	-0.125205	0.116653	-0.794036	0.366901	1.30718	-1.49466	-0.57072	-1.15121	0.727646	0.736888	1.07766	-0.550703
4908591427	RA	-0.890751	-0.63146	0.585577	0.0474347	-0.0241182	0.0457219	0.666212	-0.876732	-0.0263772	0.0582977	-0.158237	-0.20125	0.722255	-1.02384	-0.13668	-0.0337478	0.390377	0.783491	0.961929	-0.818417
4927950296	RA	-0.369483	-0.911048	0.958141	0.257364	0.208021	0.620986	0.583812	-0.222056	-0.270151	0.31617	-0.895799	-0.267608	1.19803	-1.76455	-0.356447	-1.59366	0.177281	0.704751	0.873088	-0.560153
4438766615	RA
4472708530	RA	-0.564542	-2.88908	0.707814	0.344226	0.566879	0.589937	-0.7906	-0.410535	0.173182	-0.294544	-2.95281	-0.310981	2.02723	-2.78305	0.630827	-0.0784271	0.601513	1.54408	1.38731	-3.50555
4472708603	RA	-0.57646	-0.653606	1.15045	-0.111876	0.00619471	0.189971	0.218944	-0.290085	-0.316329	0.994446	-0.642277	-0.184503	0.545831	-1.22389	-0.428985	0.604759	-0.0911888	0.711432	0.797333	-0.386347
4472708693	RA	-1.38346	-1.20309	0.172714	0.0483606	0.107124	-0.0627459	-0.387895	0.244544	-0.553631	-0.0840987	-1.63379	0.0577416	0.616567	0.293339	0.175897	0.00183577	0.573401	0.682062	0.341213	-2.92638
4972313905	RA	-0.421361	-0.417514	0.766448	0.231994	0.899776	0.517819	-0.776056	-0.357797	-0.86568	0.491312	-0.0108024	0.384425	1.31326	-1.62532	-0.533189	-0.523994	0.312068	0.2483	1.2212	0.293998
4972313913	RA	-0.339593	-1.05627	1.18866	0.361289	-0.233657	0.505388	0.0573383	0.321026	0.412451	0.682348	-0.738382	-0.0126911	1.48158	-1.43107	-0.0477853	-0.807865	0.0253022	1.13005	1.35657	-1.31308
4972313948	RA	-0.0236712	-1.17186	0.248862	-0.481835	0.107606	0.421327	0.234894	-0.372052	0.0280144	-0.0688583	-1.10478	-0.435321	1.47299	-0.706413	-0.0920356	-1.07443	0.331653	1.10729	0.461028	-1.10586
5362555901	RA	-0.795617	-0.713327	0.395308	0.223122	-0.0471892	0.0787987	0.123991	-0.631009	0.129735	-0.0513683	-0.343893	-0.0394514	0.994227	-0.565211	0.193376	-0.396298	0.372327	1.09206	0.793526	-0.971749
5362555903	RA	0.0860813	-0.220288	0.581758	0.0360113	0.711967	0.449252	0.533338	-0.252978	0.160833	0.914822	-0.0605962	-0.114763	0.809681	-0.800651	-0.0644318	-0.424051	-0.131446	1.42513	1.06296	-0.353945
5362555906	RA	-1.0978	-1.21219	0.370804	-0.433247	0.452691	0.595915	0.19965	-0.499628	0.165137	-1.10196	-1.63928	-1.21352	1.26557	-1.50273	0.302907	-0.0718944	0.911661	1.51217	1.47969	-2.19689
4927950482	RA	0.0183749	-0.692892	1.10332	0.396259	0.121224	0.559389	0.920918	-0.267612	-0.0401393	0.961576	-0.820313	-0.682945	0.879344	-1.48422	-0.524483	-0.872319	-0.0383851	1.09031	0.832135	-0.346536
5362555953	RA	-0.232714	-1.25224	0.160055	0.417479	0.227536	0.532524	0.43029	-0.249977	-0.228852	0.268256	-0.826346	-0.184469	0.565008	-2.08874	-0.153246	-1.00273	0.429409	1.07921	0.768248	-0.894453
5362555955	RA
4937076691	LT	0.545152	0.832373	-0.109502	-0.378939	0.077094	0.460495	-0.0491037	-0.126383	0.106189	0.238235	0.21753	-0.492824	-0.21786	0.100069	0.375684	0.201792	-0.671593	-0.544662	-0.594423	0.555839
4937076744	LT	0.0505384	0.402315	0.0793882	-0.047509	-0.45599	-0.0435394	-0.603155	0.376805	-0.293392	0.651524	0.350036	-0.157805	0.0590075	0.415701	0.535378	1.03028	-0.201742	-0.241541	-0.882701	0.0883258
4937076746	LT	0.82197	0.766329	-1.1788	-1.1697	1.4083	-0.033266		0.856113	0.78032	-0.32369	0.405773	1.1293	-1.1138	1.69156	0.161171	-0.822633	-0.157313	-0.451993	-0.82731	0.857686
4937076755	LT	0.0603296	0.459261	-0.57735	0.240169	0.0596613	-0.0327411	-0.154133	-0.158971	0.554604	-0.195413	0.796249	0.390135	-0.475685	0.447622	0.612618	0.324288	0.200458	0.0290808	-0.669661	-0.0926897
4928918532	LT	0.669768	-0.786976	0.441758	0.520745	-0.0412563	0.231571	0.0681315	0.28157	-0.0733143	0.624078	-0.596929	-0.456321	-0.0227007	-1.92699	0.777614	0.00158635	-1.09828	0.676783	0.775106	-0.195551
4930955597	LT	-0.838167	-1.70979	0.226574	-0.219653	-0.159203	-0.227733	-0.770101	1.12597	0.630222	-0.280743	-0.712775	0.0868561	0.682048	-1.6286	0.622072	0.311136	1.77517	1.04916	0.771569	-1.30015
4944121561	LT	0.0793557	-2.07128	0.641227	-0.165847	-0.804139	-0.216829	-0.540697	-0.0776853	-0.937491	0.476723	-1.45916	-1.03602	0.56895	-2.94904	0.452048	-1.30206	0.10581	0.858802	0.871291	-1.72276
4944121699	LT	0.745346	-1.19851	-0.295371	0.288357	-0.1278	0.097818	-1.20365	0.32293	0.369917	0.0123993	-0.462024	0.657002	-0.0311478	-0.953283	0.413874	-0.42421	0.00376668	0.613287	-0.214419	-0.0916055
4944121716	LT	0.265058		0.579963	0.466661	-0.873321	0.337651	-1.32417	1.07261	0.0362685	-0.133146		-0.823579	1.28657	-1.9107	0.211119	-0.984985	0.0527803	0.730017	0.321176
4944121728	LT	0.613777	-1.23468	1.0077	0.246342	-0.329947	0.301326	-0.379586	0.561058	-0.229701	0.819349	-0.88419	-0.401068	0.282662	-1.8427	0.649649	-0.158133	-0.561393	0.829931	0.657581	-1.00984
4944121734	LT	0.812636	-1.10914	0.592412	-0.409516	-0.298062	0.558052	0.0130921	0.173034	-0.0191919	0.428821	-1.03925	-0.600055	0.299043	-2.02988	0.548796	-0.575939	-0.973871	0.562798	0.68226	-0.997873
4928333627	LT	-0.356178	0.475392	0.453404	0.375446	-0.317408	-0.0385495	0.00826704	0.0763368	-0.26684	0.786857	1.06848	-0.274292	-0.220982	-0.572398	-0.158939	0.995712	0.305048	0.852278	-0.0422306	0.248306
4928333630	LT	-0.128251	0.962224	-0.413876	-0.248268	-0.41886	0.0621697	0.0748062	-0.540506	-0.164763	0.26236	1.08472	-0.202547	-0.557006	0.651277	0.235299	1.02384	0.520793	0.181173	-0.219492	1.07197
4928333699	LT	1.18288	-0.0885593	-0.133371	0.0463003	-0.780883	-0.0129998	-1.0012	1.33704	0.288665	0.380789	0.230283	0.139108	-0.256506	0.703792	0.597972	-0.0627285	-0.579128	0.228675	-0.617889	-0.266415
4928333702	LT	-0.307549	0.538755	-0.237656	-0.13537	0.661782	0.847854	-1.70394	-0.28342	-1.25102	-0.344582	0.823899	1.06205	-0.0137446	0.0960076	0.207548	0.616901	0.727487	-0.551021	0.150479	0.611011
4938580415	LT	-0.404176	0.311772	0.681113	-0.0982609	-0.941692	1.22892	0.36714	-0.879768	-0.282525	-0.81614	-0.431329	-1.25184	0.593594	-1.24334	0.128004	1.19578	0.663596	0.522531	0.326082	-0.297593
4938581219	LT	-0.294646	1.25276	0.576453	0.642728	-1.28506	0.0998983	-0.328531	-0.0673653	-0.470604	1.15028	1.39038	-0.0610693	0.164002	-0.574482	-0.184778	0.509013	-0.0169673	0.302321	-0.168186	0.196381
5342661430	LT	0.93582	0.42345	-0.343786	0.0146832	0.0256751	0.20462	0.0977253	-0.00258321	0.141012	-0.047209	0.174051	-0.289036	-0.333125	-0.100797	0.712734	-0.392985	-0.759499	-0.101341	-0.559909	0.197764
7256660742	LT	-1.46006	1.20418	-0.233695	-0.264608	-0.0890904	0.104846	0.32429	-0.094666	0.294237	-0.275417	0.736107	0.240265	-0.50839	0.644794	0.387541	1.66058	1.69497	-0.528896	-0.325936	-0.080776
4438768829	LT
4438769117	LT
7216882175	LT
7216882176	LT	0.391715	0.8863	-0.856817	0.0477742	0.217834	-0.0151266	-0.216483	-0.25603	-0.0409243	-0.354239	0.559737	0.0346776	-0.975416	0.521038	0.156573	-0.268858	0.0575296	-0.403659	-1.15609	0.621961
7216882201	LT	0.50576	0.828088	-0.799232	-0.395191	-0.256217	0.0571149	-0.41631	-0.0239124	0.101051	-0.0959648	0.209666	0.327533	-0.331988	-0.047571	0.23519	0.314219	0.109135	-0.562838	0.0115961	0.0457839
7216882203	LT	0.673991	-0.598663	0.0795073	0.297434	-1.32242	0.397303	-0.466133	0.679349	-0.232786	0.648483	-0.215914	0.0530219	0.44958	0.539236	0.164308	-0.589341	-0.308854	0.291699	-0.565054	-0.56499
7216882335	LT	0.251168	0.551113	-0.274864	-0.341842	-0.0242311	0.237432	0.188734	-0.15566		-0.160686	0.52118	0.275615	-0.0867015	0.115293	0.493338	0.455302	0.289949	-0.487659	-0.47349	0.323684
4921568766	LT
4921568899	LT
4980968377	LT
5316222160	LT	0.847152	0.0357385	-1.22879	0.0836599	0.096922	0.110431	-1.21535	0.147662	0.162263	-0.355196	0.745853	0.32412	-0.718525	0.891089	0.515196	-0.46606	-0.397062	-0.817422	-0.570415	-0.0975205
5316222262	LT
5316222275	LT	0.560433	0.0907683	0.829628	0.270403	-0.147246	0.567732	-0.434528	0.694229	-0.239199	-1.078	0.117919	-0.103828	0.636072	-0.317345	0.197708	0.382818	-0.272281	0.0383174	-0.172214	-0.155067
5316222299	LT
4433572249	LT	0.448096	-0.804523	0.736872	0.411291	-0.585448	0.269719	0.358598	0.0314629	-0.564585	0.593286	-0.659633	-0.363637	0.993901	-2.06755	0.0759813	-0.0703808	0.00252112	1.14264	1.29154	-0.86816
4433572263	LT	-0.412711	-0.274931	-0.57618	0.00556642	0.101087	-1.41115	-1.58148	0.573709	0.240364	-0.307449	0.0916883	0.265504	0.0949322	1.02082	0.546857	0.41793	0.713149	0.0557378	-0.106875	-0.414379
4433572266	LT	0.670016	1.02669	-0.410251	0.0545323	-0.346246	-0.844999	-0.0747622	0.414602	0.441718	0.588727	1.46075	-0.145713	-0.798221	1.04583	0.0758837	-0.0298469	-0.294389	0.061597	-0.68611	1.48026
4973691869	LT	0.145223	0.0141303	-0.111359	-0.634397	-0.0969417	0.362654	0.143104	0.305006	0.48314	-0.257612	0.456998	0.310738	-0.602641	0.343436	0.422957	-0.082188	0.28028	-0.284791	-0.737019	-0.389711
4927950483	LT	0.899641	0.193563	0.374077	0.146823	-0.0343877	-0.137525	0.0932972	0.3868	0.0755446	0.0897641	-0.265394	-0.476396	-0.839341	0.608467	0.489992	-0.733491	-1.14935	-0.28608	-1.03452	-0.159201
5342615805	LT	0.977518	0.00780046	0.084392	-0.0642748	0.628308	0.544924	-0.521662	0.0750825	0.497856	0.582401	-0.166575	0.405641	0.559289	-0.296241	0.552088	-0.402472	-0.304725	-0.0343502	0.0113085	-0.211813
4433572259	LT	0.225074	0.0281389	-0.411516	-0.574462	-1.00553	-1.96033	-0.728003	-0.193167	-0.309138	0.363764	0.631321	-0.690151	-0.323474	-0.480798	-0.00434	-0.0888261	0.0757579	0.172713	0.206899	0.088498
4932420268	LT	0.564681	0.294114	0.0519993	-0.310953	0.774324	0.684593	-1.2419	-0.265289	-0.389597	0.120665	0.0254675	0.264281	-0.283352	0.0345657	0.332365	-0.0287706	-1.13255	-0.17408	-0.597036	0.715965
4988470406	LT	1.12207	-0.176091	0.933795	-0.384674	0.0679017	1.07376	-0.173085	0.635278	-0.298345	0.612578	-0.0557643	-0.0582991	0.760174	-0.675206	1.24028	0.400715	-0.427007	0.252195	0.0805915	-0.235282
4988470689	LT	0.855752	0.273035	-0.435223	-0.0119008	0.411723	0.109957	-0.496207	0.313367	0.18164	0.180287	0.217698	-0.0859627	-0.617676	0.672319	0.101337	-0.449922	-0.606633	-0.239357	-0.468706	-0.358263
4930595641	LT	0.702078	-0.324618	-0.127079	0.293881	-0.471694	0.680429	-0.887871	0.562367	0.429425	0.0540646	-1.01981	0.110684	0.0966413	0.58423	0.06546	0.0492245	-0.389597	0.621301	-0.571756	-0.87375
4922677024	LT	0.696689	0.671037	0.226934	-0.456161	0.165408	0.734998	0.199547	-0.220287	0.138509	0.387427	-0.106192	-0.401412	0.0836164	-0.611015	-0.161115	-0.253812	-0.542046	-0.0553269	-0.0024941	0.988644
4959791517	LT	0.627895	-0.322621	0.658507	-0.145786	-1.31949	-0.171063	-1.3212	0.27028	-0.0916206	0.786045	0.0573565	0.11996	0.345522	-0.335624	0.161734	-0.0493753	-0.384874	0.194494	0.0306473	-0.302735
4959791531	LT	-0.294644	0.61576	0.140648	-0.178075	0.416985	0.168054	-1.14699		-0.408229	0.0573671	0.585719	0.469224	-0.25278	0.591765	0.292203	0.431854	-0.266043	-1.10531	-0.624106	0.565719
4959812459	LT	0.0666399	-0.46229	0.260522	0.263588	0.0602754	0.355314	-0.781129	0.283124	0.511915	-0.0347357	-0.430399	-1.00388	0.785446	0.725944	0.289806	0.435273	-0.188859	0.185298	-0.00303078	-0.680147
4928918599	LT	0.167103	-0.188865	0.753258	0.248525	-0.575734	0.52781	-0.221241	0.437932	-0.0880768	-0.185823	-0.644159	-0.50565	0.508308	-0.190069	0.570315	1.35849	0.609674	0.261557	-0.23678	-0.415967
4927950334	LT	0.662837	0.123234	-0.477529	-0.110962	0.841229	0.602756	0.0478103	-0.227551	-0.350269	0.0584981	0.0362848	0.316536	-0.4414	-0.00116694	0.191573	-1.24515	-0.601023	-0.269995	-0.334114	0.200851
4438760013	LT	0.194407	0.594205	-0.317577	-0.0784992	0.150144	0.148396	-0.079839	-0.610335	-0.161238	0.215905	0.295503	0.331459	0.0147257	-0.655053	0.179419	0.266895	-0.158369	-0.645724	-0.190197	0.489108
4438760031	LT	0.781155	-0.433658	0.465019	0.363236	0.0802295	0.0515224	-1.34353	0.424719	0.532136	0.101345	-0.591763	0.0295641	0.771448	0.307541	0.110354	-0.0487318	-0.458144	0.370428	-0.714863	-0.748972
4941026721	LT	0.241697	0.39939	0.540585	-0.211993	0.0284801	0.593688	0.390392	-0.805511	-1.06836	0.0914341	-0.322024	0.284061	0.386772	-1.43342		0.326727	-0.297023	-0.13312	0.00656217	0.904237
4941026875	LT	0.898145	-0.00158762	-0.016604	-0.831481	0.0562468	0.599285	-0.528975	-0.628387	0.0559219	-0.998826	0.0197548	0.169303	0.385275	-0.205755	0.694342	-0.54707	-0.593696	0.100376	0.511055	-0.206316
4941026919	LT	1.17659	0.118746	-0.0313394	-0.677634	-1.08811	-0.588545	-0.143543	0.14244	-0.149635	0.54553	0.327247	0.408742	-0.056192	-0.312018	0.602957	-0.0848961	-0.166652	0.82649	-0.458994	-0.0205772
5342370736	LT	0.662689	0.291859	-0.736812	-0.571867	0.210671	0.0744886	-0.749929	-0.431223	0.115973	-0.200891	0.164384	0.0958478	-0.336003	0.213616	0.370092	0.0850361	-0.719227	-0.0864832	-1.3255	-0.00393297
5342370766	LT	0.639125	0.0439718	-0.113416	-0.249898	0.572779	0.296707	-0.506737	0.404392	0.978218	-0.164165	0.250818	0.508403	-0.212934	0.321456	0.420898	-0.255187	-0.121727	-0.155047	-0.671792	-0.589701
5342370881	LT	0.72078	0.125822	-0.250938	-0.474801	-0.0148913	0.0908707	-0.895687	0.237753	-0.0242142	-0.0948841	0.104657	0.0989431	0.0427641	0.219729	0.239773	-0.402895	-0.678823	0.0191214	-0.298084	0.435344
4472709007	LT	-0.14304	-0.71021	-0.513383		-0.00647399	-1.24343	-1.86564	1.6866	0.578908	0.0122399	0.0605529	0.296362	0.577709	2.83052	0.912545	0.188458	0.720631	-0.235956	-0.822979	-0.623783
4472709026	LT	0.0346156	-0.544035	-0.352592	0.536252	0.611821	0.187726	-0.924473	0.730015	-0.448788	0.194027	-0.0842472	0.551458	0.167731	1.21314	0.0311682	-0.849811	0.12189	-0.277014	-0.0393453	0.119872
4927950519	LT	0.224972	-0.278593	-0.845476	-0.0966527	0.0530394	-0.31874	-0.0727636	1.7191	1.36746	0.566377	0.880121	0.990751	-0.482159	1.67212	0.638506	-0.284936	0.484555	0.0352816	-0.0382848	-0.577484
4927950591	LT	1.00695	0.380204	-0.172889	-0.618845	0.826244	0.190595	-0.298131	-0.39669	0.408865	0.0416633	0.345243	0.181383	-0.130692	-0.216835	0.694052	-0.153334	-0.202798	-0.121109	-0.377755	0.890096
5342661567	LT	0.424805	1.10358	-0.385373	-0.326283	0.33839	0.00601686	0.14754	0.234478	-0.0677865	-0.204942	0.923883	0.251073	-0.872719	-0.390885	0.131278	0.0733784	-0.235252	-0.0167482	0.0141651	0.996965
5342661580	LT	0.695493	-0.404007	-0.102265	-0.533697	-0.109642	0.181443	-0.00964068	0.154279	0.0294021	0.198944	-0.239736	-0.484861	0.185551	-0.329203	0.28859	0.757162	0.394598	0.322502	-0.0688928	-0.297694
5342661581	LT	0.871673	0.267008	-0.455976	-0.541877	0.669305	-0.57781	-0.204915	-0.0157606	0.385883	-0.0168384	0.220934	0.201661	-0.413514	-0.323828	0.545299	-0.0120016	-0.218345	0.1967	-0.875544	0.27508
7961990484	LT	0.511881	0.0483943	-0.0226856	-0.102232	0.334568	0.686328	-0.360042	-0.194232	1.09908	-0.0437861	-0.0381138	0.23054	0.134586	-0.567698	0.64237	-0.395107	-0.298967	0.590238	0.121681	-0.770403
7961990689	LT	0.814763	0.657214	0.21336	-0.414832	0.561578	0.306796	0.00493132	0.0779561	0.136019	0.460525	0.228405	-0.171563	-0.111562	-0.116006	0.134255	-0.37088	-0.669256	-0.203497	-0.522265	-0.139865
5342615615	LT	1.11082	-0.532139	0.0430854	0.00482197	-1.63012	0.205483	-1.38899	0.49905	0.499885	0.453682	-0.238332	0.378742	0.710797	-0.371598	0.576277	-0.0859742	-0.0450738	0.969134	0.167769	-0.491157
5342615618	LT	0.322464	0.133912	-0.196154	0.263551	-0.740038	0.608363	0.140498	-0.283663	-1.60484	-0.792432	0.0286643	0.705415	-0.040694	0.00765787	1.26471	-0.131781	-0.624084	-0.0855991	-0.735226	0.838011
5342615661	LT	0.850347	0.0253886	-0.163429	0.567706	0.104933	0.0429742	-0.897885	0.197629	0.0784662	0.0191715	-0.147407	0.342244	0.259801	-0.487162	0.772969	-0.416513	-0.537803	0.0189122	-0.155237	0.0241253
5342615770	LT	0.804368	0.113453	0.174951	-0.0968023	-0.0937451	0.787386	0.271899	0.0176179	0.127004	-0.168888	-0.428812	-0.48871	0.339654	-0.5197	0.279552	0.137007	-0.0572911	-0.0576865	0.276173	-0.515494
4928918598	LT	0.678997	0.2122	0.0339657	-0.368519	-0.156074	0.667764	-0.086838	0.0807055	0.163991	-0.23951	0.057618	0.0915157	-0.16802	-0.768712	0.556244	-0.234253	0.200041	-0.206122	0.319334	0.0427674
5309013168	LT	1.09477	-0.176532	0.748353	-0.194754	-0.154391	-0.334035	-0.187527	-0.402824	-0.485663	-0.184379	0.226945	0.575223	0.625209	-1.11752	0.639766	-0.125132	-0.353609	0.300558	0.556694	0.555077
5309013229	LT	1.08567	0.0463807	-0.123745	-0.15585	0.309713	0.653112	0.332008	-0.0207527	0.228774	0.109728	0.0699601	0.116539	0.216898	-2.4312	0.571658	-0.451298	-0.109079	-0.0138792	-0.257501	0.00202441
4435390947	LT	0.254561	-1.65245	-0.0249831	-0.248916	0.567353	0.0157062	-0.855946	0.593653	0.81938	-0.80978	-2.04128	0.386605	0.697165	-0.952183	0.571261	-0.0693956	1.17554	-0.0327084	0.445378	-2.17113
4435391019	LT	1.70849	0.155851	-0.0114001	-0.495057	-0.142853	-0.817099	0.0406919	0.229063	0.659961	0.508306	0.0617419	0.0694946	-0.298254	-0.600675	0.853578	0.131182	-0.282707	-0.376957	-0.0514085	0.48971
4476550511	LT	0.42732	0.252611	0.0356386	-0.473198	0.308999	0.266344	-0.235062	0.723833	-0.13253	0.626086	0.223895	-0.0122612	-0.650774	0.966061	0.00197228	0.0309899	-0.535247	-1.02029	0.0558375	-0.170198
4476550922	LT	0.567281	0.268553	-0.202123	-0.282611	-0.354142	0.0589768	-0.578394	0.141999	0.612382	-0.163201	-0.148584	-0.540533	-0.0119325	0.616105	0.339033	0.449975	0.467907	0.412988	0.0400379	-0.167855
4941026986	LT	0.90824	0.197075	0.324235	-0.844805	0.0652616	0.0141012	0.534216	-0.56263	-0.216099	0.408412	-0.11369	-0.463906	0.40697	-1.63722	0.24116	-0.0748515	-0.264622	0.371113	0.213671	-0.0376557
4941027010	LT	-0.410436	-0.259305	0.0968739	-0.904908	0.536951	-0.36519	0.0862458	-0.378338	-0.287315	-0.5496	-0.731549		0.884542	-0.185663	0.679107	0.389115	0.656568	0.127441	0.653439	-1.32646
4966160139	LT	0.873112	0.43045	-0.0324462	-0.601358	-1.59717	0.502482	0.311176	-0.254209	0.176298	0.251925	0.127882	-0.317472	-0.405185	-0.43899	0.388066	0.117396	-0.361676	0.0192095	-0.447653	0.921325
4988470565	LT	-0.346414	-0.657929	0.423922	-1.16521	-0.301795	0.852189	0.0639085	0.0577027	0.122163	-0.191567	-0.951268	-0.483434	0.997259	-0.465373	0.574422	0.317696	0.729919	0.517334	0.536201	-1.40805
4988470791	LT	-0.302546	0.770581	-0.265454	-0.166212	-0.131798	0.577936	-0.257031	0.101943	-0.193153	0.210151	0.824804	0.193295	-0.0029026	-0.0479735	0.218144	1.16415	0.324515	-0.442071	-0.399189	0.732981
4941026990	LT	0.217863	0.987056	-0.940884	-0.0751358	-0.21712	-0.256938	0.385737	0.0900937	-0.431292	0.139918	1.01647	-0.24885	-0.907915	0.139034	-0.204927	0.119348	0.88184	0.0185146	0.170855	0.98961
4908591279	LT	0.0899153	-0.0301719	0.125501	-0.714195	-0.303339	0.880413	0.32678	-0.215353	0.0707377	0.0769256	-0.0130236	-0.575937	0.180831	-0.693166	0.348662	0.710846	1.06306	-0.279376	0.0667511	-0.158772
4908591388	LT	-0.110692	0.197613	-0.820065	0.287895	0.431607	0.580176	-0.294641	-0.291573	-1.73157	-0.412312	0.0308407	0.209152	-0.115016	-0.0576543	0.242744	-0.0533017	0.564289	0.00393429	-0.230648	0.586108
4908591427	LT	0.00213483	1.12424	-0.623919	-0.160029	-0.0564295	-0.0162117	0.336632	-0.877085	-0.0387282	-0.167328	0.897766	0.251745	-0.239044	-0.0158987	0.182106	0.861812	0.689155	-0.444156	0.0189892	0.479782
4927950296	LT	-0.237587	0.588159	0.507148	-0.593952	0.0574609	0.857271	-0.0514469	-0.91121	-0.205415	-0.818196	0.0452777	-0.225712	0.0358721	-1.35033	0.0413744	0.376832	0.0877867	0.108366	-0.469233	0.459253
4438766615	LT	-1.0034	0.349683	-0.428856	0.162589	-0.254691	0.323508	-2.58889	-0.113488	-1.11175	0.151083	0.414302	0.380303	-0.880058	0.547774	-0.311376	0.342468	0.450471	-0.266797	-0.640029	0.806065
4472708530	LT	-0.46721	1.42037	-1.38148	-0.14992	-0.303253	-0.178259	0.27407	-0.180009	-0.0567431	0.0405433	1.26626	0.331152	-1.53332	0.652746	-0.483782	0.556707	0.974527	-0.0868191	-1.02585	1.28455
4472708603	LT	-0.702499	-1.27941	0.12056	0.488302	-0.740081	0.825981	-0.713736	0.601058	0.115858	0.14053	-1.05536	0.141032	0.298961	1.06807	0.479677	-0.314346	1.09044	0.247573	-0.239244	-2.43749
4472708693	LT	-0.352101	-0.11005	-0.830583	0.234781	0.111557	-0.0800884	-0.696183	0.926961	0.297815	0.830887	0.0457912	0.18303	-0.261399	1.52957	-0.21122	-0.126776	0.105291	0.105439	-0.463009	-0.0303153
4972313905	LT	-0.46733	0.370857	-0.551901	-0.154109	0.0506151	0.398546	-0.130941	-0.302954	0.62197	-0.771274	0.231091	-0.439864	0.433929	0.0739872	0.028472	0.217208	0.77854	-0.269562	0.465371	-0.397338
4972313913	LT	-0.098863	0.314734	-1.22038	-0.291019	-0.00723942	0.385923	0.371932	-0.607855	-1.2286	0.46529	0.0905117	0.276811	0.444625	-1.82902		-0.161623	-0.439662	0.213546	0.415185	0.922814
4972313948	LT	-1.39249	0.227272	0.0997722	-0.157988	0.156844	0.293889	-0.138056	-0.0481149	-0.0579578	-0.832298	-0.0881706	-0.0477803	0.479387	0.0659367	0.346809	1.52395	1.42456	0.257319	0.387977	-0.539352
5362555901	LT	0.0938548	0.434122	0.374974	-0.192377	1.09684	0.700868	-0.5673	-0.649707	-0.696582	0.330632	0.794986	0.286576	-0.288548	-0.393463	-0.104335	-0.549173	0.0105947	0.400031	-0.426428	0.962894
5362555903	LT	-0.439935	0.364269	-0.169718	-0.25927	0.1587	0.16182	0.579326		0.063433	0.215616	0.765996	-0.137419	-0.652768	-1.44408	0.0192765	0.0445982	-0.194252	0.0761296	0.357029	0.686691
5362555906	LT	-0.10664	0.00617337	0.492182	-0.0532864	-0.323173	-0.0335687	0.477488	-0.176417	0.195057	-0.0223114	0.152074	-0.860343	0.416784	-1.13092	-0.315568	0.377831	0.690154	0.746428	0.133083	-0.208056
4927950482	LT	-0.23582	1.03081	-0.101093	-0.177878	-0.0511277	0.307246	0.481152	-0.498748	-0.245458	0.201803	0.87801	0.196923	-0.745008	0.238786	0.183492	1.05893	0.485784	-0.678259	-0.494544	0.933583
5362555953	LT	-0.00686296	1.01857	0.134185	0.0676865	-0.47187	-1.3916	0.269156	-0.168966	-0.110615	0.584824	1.23284	-0.811406	0.104976	-1.0206	-0.453826	-0.0690392	-0.396066	0.21699	0.00969933	1.19719
5362555955	LT	0.158492	0.292445	0.508067	-0.289779	-0.0179465	-0.720853	-0.657493	-0.583257	0.0841757	-0.0563787	0.363518	-0.825408	0.217068	-0.970913	0.164449	0.0568358	0.118359	0.235496	-0.197225	0.11178
4937076691	TB	0.092711	1.32922	-0.0145309	-0.0962254	-0.357333	-0.125263	0.718358	-0.532935	-0.014095	0.0839222	1.0479	-0.229021	-1.0222	-0.258366	-0.215745	0.227379	1.15648	-0.524864	-0.216369	1.15763
4937076744	TB	-1.20288	0.54828	1.15284	0.265182	-0.592916	0.0374997	0.279277	-0.404027	-0.282493	-0.150764	-0.316466	-0.259454	0.418384	-0.823518	0.547519	1.11169	1.91757	0.583188	0.907421	-0.993848
4937076746	TB	0.00302263	1.19744	0.464393	-0.128884	-0.148439	-0.10229	0.849363	-0.1743	0.298919	-0.45171	0.622774	-0.0429007	-0.964655	0.445964	0.122764	0.337601	-0.977231	0.378171	-0.658353	1.09762
4937076755	TB	-0.512381	1.12862	0.386932	0.79783	-0.205081	-0.373623	0.937213	-0.638958	0.803801	-0.102156	0.967361	0.0530194	-0.644296	-0.593114	0.042469	0.255157	1.9881	0.576499	-0.00169032	-0.0318405
4928918532	TB	-0.758699	1.52101	-1.11489	0.200591	-0.0480589	-0.178854	1.13941	-0.12838	0.416927	-1.49419	0.686502	0.0294951	-0.908661	-0.476947	0.525514	0.81146	1.35589	0.314523	-0.1043	-0.234329
4930955597	TB	0.649025	0.973313	0.346837	-0.429638	1.40493	-0.107402	1.53597	-0.713553	-0.472738	0.00587451	-0.070484	0.393792	-0.946397	-0.372516			0.421856	0.171956	-0.13403	0.808791
4944121561	TB	-0.747564	1.3858	0.576502	1.22932	-1.3803	-0.248323	0.492835	-0.334398	-0.219237	-0.515358	0.587859	-0.0850072	-0.312	0.414921	0.0333562	1.32049	2.19434	0.468397	-0.34499	0.30907
4944121699	TB	-0.374513	0.942111	0.0590607	-0.386984	0.0137419	0.0131188	-0.0863425	0.766892	1.13842	-0.137311	0.545837	0.642917	-0.448013	2.89601	0.218931	0.644944	-0.364855	-0.762972	-0.526423	0.227937
4944121716	TB	0.252916	1.4483	-0.684199	-0.0435115	0.214785	-1.38531	0.74018	-0.287976	0.0960554	0.127333	0.919707	-0.00525751	-0.748762	-0.548384	-0.0986141	-0.473213	0.470304	0.797913	0.0927448	0.930551
4944121728	TB	-0.841521	0.483292	0.295667	-0.339688	-0.413088	-0.0710531	0.333528	-0.437528	-0.0726339	-0.201724	0.664948	0.264016	-0.113924	0.13852	0.226978	0.671554	0.833576	0.232981	0.0994676	-0.42143
4944121734	TB	-0.442807	1.54238	0.291401	-0.0918104	-0.363746	-0.147104	1.07575	-0.725136	0.0146416	0.0662824	1.29914	-0.195049	-0.718636	-0.388691	-0.317028	0.0815179	1.15491	-0.352004	0.542667	1.10208
4928333627	TB	0.543124	-0.0513881	-1.26241	0.266772	-0.0295849	-0.42817	0.191782	0.611085	-0.0648852	0.461971	-0.131197	-0.369638	-0.039146	0.842452	0.432979	-0.372054	-0.585092	0.293113	0.0366497	-0.500021
4928333630	TB	-0.0106739	0.624608	-0.598849	-0.277606	-0.410348	-0.629897	0.466848	0.142118	0.675374	-0.500653	0.912907	0.433026	-0.445095	0.577308	0.5444	0.863398	0.50788	-0.984979	-0.490814	-0.511617
4928333699	TB	0.931756	0.406014	-0.748136	0.150432	-0.180304	-0.540506	-0.389078	0.65587	0.596544	-0.568221	0.355619	0.0776324	-0.731951	1.11136	0.742546	-0.575466	-1.11037	-0.541681	-1.23063	0.385112
4928333702	TB	0.831074	-0.13783	0.102857	0.187945	0.52282	-0.44637	0.380994	0.67645	-0.0245299	-0.742603	-0.622238	-0.226096	0.082051	-0.392381	0.770067	0.0381347	-0.505388	0.178691	0.0260544	-0.332463
4938580415	TB	1.1022	-0.332768	1.2146	-0.0670674	0.0765786	0.811035	0.0167812	0.592337	0.0614171	-0.299845	-0.283213	0.100094	1.18838	-0.467052	0.764093	-0.060137	0.159132	0.725197	1.09949	-0.628935
4938581219	TB	0.0495176	0.543174	-0.294913	-0.0605766	0.468814	0.374343	-0.132574	-0.162453	-0.207832	-0.151858	0.749474	0.7516	-0.21978	0.422301	0.395593	0.666409	-0.565421	-0.615639	-0.390659	0.591098
5342661430	TB	0.426205	0.235045	0.0106111	0.204477	-0.543416	-0.857694	0.320218	0.309673	-0.353513	0.00021639	0.664526	-0.0373032	0.0394881	-0.123131	0.656288	0.540076	-0.411513	0.142347	-0.134919	-0.342417
7256660742	TB	0.0381826	-0.68909	-0.948473	0.0968068	0.13733	-0.452815	0.106206	1.41917	0.71502	-1.2161	-0.251509	0.53414	-0.217895	2.01886	0.708089	0.406452	0.433669	-0.332375	-0.433261	-0.723424
4438768829	TB	0.807456	-0.301356	0.908292	0.278564	0.15895	0.473281	-0.442186	0.390582	-0.314569	0.54731	-0.287838	-0.135509	0.508464	0.0032532	0.791216	-0.0750725	-0.336099	0.130673	-0.258166	-0.457891
4438769117	TB	1.03217	0.153712	-0.385067	-0.106871	0.085791	-0.122205	-0.0315735	1.53302	0.206887	1.09668	0.477698	0.217045	-0.645589	2.03037	1.02287	-0.321424	-0.615781	-0.00324919	-0.452851	-0.322361
7216882175	TB	-0.663362	0.589383	-0.529702	-0.424018	-0.110796	-0.395561	0.146238	0.505528	0.226629	-0.874413	-0.14475	0.150323	-0.252865	0.879724	0.868672	1.17937	0.701849	-0.425539	0.024962	-0.67649
7216882176	TB	1.31683	0.936501	-0.315321	-0.0312987	-0.204693	-0.356519	0.182757	0.555455	0.795448	-0.406641	0.554199	-0.177756	-1.04913	1.49211	0.963856	-0.090832	-0.830405	-0.220727	-0.753261	0.887954
7216882201	TB	1.07282	-0.0976546	0.207095	0.715043	-0.230571	-0.138965	-0.209176	0.760233	0.0631098	0.121666	-0.588945	-0.448511	0.0334544	0.048746	0.323443	-0.354553	-0.673494	0.439896	0.0821965	0.139723
7216882203	TB	0.35545	-0.454898	0.0107942	0.347559	-0.163236	-0.158243	0.368948	0.373396	0.503599	-0.0884238	-0.318676	-0.00716225	0.448441	0.0910903	0.572863	0.424968	0.16055	0.0552515	-0.306315	-0.898288
7216882335	TB	0.646538	0.25748	-0.384476	-0.0570428	-0.378527	-0.312765	0.121962	0.394384	0.549562	-1.00049	0.251314	0.223156	-0.117914	0.829196	0.69331	0.582504	-0.49839	-0.53752	-0.319753	0.370358
4921568766	TB	0.647175	0.346015	-0.049784	0.0887058	0.013467	-0.822545	0.690808	0.158172	-0.28286	0.258948	-0.564059	-0.428303	-0.30529	-0.0187555	0.648322	0.615129	-0.175882	0.12048	-0.242105	-0.117581
4921568899	TB	0.176757	-1.27695	0.020248	0.765737	-0.596247	-0.38017	-0.351393	0.532745	0.0913042	-0.138144	-0.87709	-0.436925	1.24287	0.0521032	0.599406	0.774163	1.45231	0.953652	0.0233326	-1.00446
4980968377	TB	0.937854	0.178138	0.00403241	0.530276	-0.0256448	0.177113	-0.331859	0.667709	0.298551	-0.228136	-0.00736666	-0.0636984	-0.530322	1.05985	0.778199	0.0977094	-0.430064	-1.28458	-0.582435	0.320158
5316222160	TB	0.0156642	0.611278	-0.370216	-0.0434658	-1.5795	-1.17397	-0.831947	-0.0322195	-0.228579	-0.142926	1.36578	-0.0648384	-0.811479	1.2977	0.749868	1.07542	0.358644	-0.686955	-0.559576	0.66708
5316222262	TB	-0.0559035	1.14131	-0.521845	0.414076	0.0101211	-0.184884	-0.182171	-0.0655537	0.0649399	-0.186449	0.872402	0.287301	-0.64148	0.871472	0.266686	0.648724	-0.463048	-0.14065	-0.618698	0.738508
5316222275	TB
5316222299	TB	-0.220411	-0.0343541	-0.30898	-0.366497	-0.185616	-0.405556	-0.259848	0.675779	1.00321	-0.943247	0.210585	-0.0095832	0.20617	1.41514	0.589125	0.945286	0.97793	0.0718193	0.508663	-0.658363
4433572249	TB	0.0995416	0.478506	-0.324898	-0.207052	-0.472711	-0.16155	0.530047	-0.185803	-0.343423	-0.0494734	0.676638	-0.112291	0.0218622	0.829529	0.500026	0.694431	0.465953	0.168732	0.304841	-0.385341
4433572263	TB	-0.0961261	0.905321	-0.83321	-0.255461	0.716182	0.320277	0.266274	-0.39957	-0.0540812	-0.154558	0.907248	0.856071	-0.822792	0.369114	0.136715	0.81623	0.362546	-0.687691	-0.186142	0.563442
4433572266	TB	0.137512	0.936628	-0.989207	0.476048	-0.45938	-0.656653	-0.153813	0.390533	0.0355803	-0.114909	1.17513	-0.20939	-1.02742	1.28492	0.630951	1.02209	0.836112	-0.345009	-0.7128	-0.0773124
4973691869	TB	0.0921692	0.44804	-0.555053	-0.247613	-0.550375	-0.674405	-0.168513	0.187302	-0.182728	0.402569	0.838724	-0.2565	-0.498582	0.39185	0.366311	0.618492	0.397021	0.26784	-0.563804	0.449567
4927950483	TB	-0.409211	1.52992	-0.440948	0.701374	0.0057961	-0.414888	1.08452	0.517696	-0.586709	-0.747524	0.397205	0.185934	-1.48651	1.58709		1.48802	0.127479	-0.938057	-1.13683	1.11917
5342615805	TB	0.021916	0.961395	-1.06986	0.065152	-0.241023	-0.364096	0.239306	-0.11751	0.185392	-0.231967	0.755351	0.112589	-0.966933	0.358485	0.304659	0.395032	-0.330466	0.0600882	-0.231581	0.584337
4433572259	TB	-0.0251691	-0.463485	0.0905688	1.32889	-0.748568	-1.4396	0.155597	0.683675	0.339668	-0.060398	-0.427149	-0.232993	0.80742	0.796152	0.827255	1.38183	0.885519	-0.114616	0.00895799	-0.602246
4932420268	TB	-0.0128942	-0.159279	0.574107	0.393676	-0.465696	-0.0671057	-0.583018	-0.0778277	-0.673121	0.11004	-0.519072	-0.492728	0.138046	-0.284779	0.437859	0.421802	-0.588418	0.0925754	-0.623107	0.395244
4988470406	TB	-0.362665	0.220504	-0.11617	-0.228803	-0.350184	0.271097	0.559864	-0.110163	0.67468	-1.72758	-0.571242	-0.181907	0.219807	0.355732	0.0643166	0.573626	0.632959	0.163705	0.288751	-0.96464
4988470689	TB	0.541524	-0.19911	0.695987	-0.355214	0.590599	0.612338	0.615388	-1.34748		0.442603	-0.632663	0.179088	-0.0953974	-0.551151	-0.110395		-0.310636	0.393938	0.534864	-0.0767663
4930595641	TB	-0.610605	0.0716405	-0.0351264	-0.0768848	-0.0520494	0.308849	-0.151797	0.416592	0.797417	-0.730986	0.40207	-0.417789	0.0464126	0.334512	0.381066	0.924538	0.813201	0.43902	-0.177323	-0.561393
4922677024	TB	-0.073903	-0.256536	0.497484	-0.221296	-2.03556	0.725945	0.409438	-0.399155	-0.287062	-0.137419	-0.458847	-0.933604	0.580006	-0.552197	0.252193	0.786272	0.638661	0.100287	-0.0626461	-0.187875
4959791517	TB	0.396102	0.671378	0.502036	-0.399349	0.270055	-0.075443	-0.0992716	-0.20452	0.108276	-0.458222	0.440402	0.272564	-0.618823	0.731309	0.482007	0.60998	-0.0214664	-1.36297	-0.423827	0.226443
4959791531	TB	0.0708431	-0.248662	0.195534	0.0128243	-0.144803	-0.998474	0.0833138	0.57945	0.585332	-0.300125	0.188056	-0.0124657	-0.0851934	0.525544	0.351387	-0.0624272	0.0897865	-0.160274	-0.376101	-0.738088
4959812459	TB	1.48747	-0.91728	0.254943	0.41685	0.403575	-0.627725	0.0183	-0.153075	-0.0219967	0.177614	-1.2494	-1.11362	0.855347	-1.01051	0.17784	0.155211	-1.41885	1.20121	0.39595	-0.067312
4928918599	TB	-0.388748	0.160255	0.295178	0.0745162	-0.501529	-0.20562	0.386157	0.0929713	0.524783	-1.62961	-0.520037	-0.012076	-0.177129	0.575736	0.262708	1.11726	0.720921	0.144956	-0.343927	-0.627702
4927950334	TB	0.75314	0.202325	0.186022	-0.0706294	-0.356845	-0.280435	0.445452	0.147801	0.252019	0.195587	-0.0618301	-0.68577	-0.0907519	-0.310974	0.381294	-0.272355	-0.522869	0.348163	-0.141498	0.434317
4438760013	TB	0.448048	0.797152	0.152173	-0.330428	0.00314228	0.173936	0.490121	-0.360569	0.488652	-0.200429	0.0730203	-0.17251	0.044041	0.345484	0.389928	0.321982	0.38248	-0.214033	-0.25471	0.169903
4438760031	TB	-0.421239	0.0146136	0.152048	0.0393511	-0.065073	-0.308241	0.230669	0.170239	0.0646798	-1.31885	-0.0338113	0.246642	-0.0821759	0.443692	0.394176	1.2959	0.598303	-0.00497937	-0.195962	-0.513112
4941026721	TB	0.544991	0.00343615	1.37425	-0.487446	0.184559	0.480801	-0.48106	-0.301418	-0.634567	0.499102	-0.252169	-0.224745	0.546279	-0.401251	0.126011	-0.051433	-0.390873	0.329836	-0.0162503	0.0684952
4941026875	TB	0.538856	0.351338	-0.299476	0.248718	0.555131	-0.13747	0.376088	0.276527	-0.217892	-1.10248	0.037315	0.0543983	-0.240339	0.583444	0.389064	-0.738567	-0.347455	-0.0682214	-0.00984621	0.368373
4941026919	TB	0.507799	0.288506	1.0679	-0.379829	-0.291484	-0.279524	0.0303494	0.421357	-0.279591	0.628664	0.404441	-0.260778	-0.185491	0.457639	0.142524	0.067843	-0.2333	0.0356115	-0.615769	0.128721
5342370736	TB	0.491937	-0.0273888	0.0436364	-0.491691	0.367529	0.172496	-0.7386	-0.827553	-0.702966	-0.253082	0.12665	0.183591	-0.196049	0.0846411	0.187741	0.0763826	-0.3774	-0.21469	-0.664607	0.580091
5342370766	TB	0.433701	0.138045	-0.255436	0.0614919	0.0677135	-0.523901	0.0406513	0.0641765	-0.0804144	-0.243897	0.239211	0.356206	-0.429522	0.651956	0.623012	0.174033	0.248975	-0.00682267	-0.503233	0.393545
5342370881	TB	0.312566	-0.270983	0.295257	0.0143754	-0.770843	-0.132543	0.307743	-0.079716	-0.0026818	0.145142	-0.396238	-0.683558	0.836439	0.255478	0.565793	0.492337	0.412847	0.383306	-0.209172	-0.489996
4472709007	TB	0.676201	0.18739	-0.460982	-0.070293	0.620125	0.108226	-0.788189	0.0220766	0.619819	-0.144843	0.213136	0.375165	0.0254268	0.308137	0.514849	-0.162883	-0.636432	0.257735	-0.066935	-0.256405
4472709026	TB	1.12041	-0.138301	-0.0658253	0.0689241	0.16416		0.0283365	0.581036	0.0768268	0.302227	-0.209549	-0.334868	0.116623	-0.134694	0.453002	-0.577987	-0.383833	0.644434	0.450252	0.171255
4927950519	TB	0.0374862	-0.813718	-0.636018	-0.0717904	0.128489	-0.509912	0.0241462	0.413104	0.231054	-0.0179453	-0.367793	0.629342	0.0501384	0.884576	0.180818	0.467565	0.748563	-0.190364	-0.00914453	-0.473645
4927950591	TB	0.0895749	0.480594	-0.11717	0.754155	-1.03455	-0.851268	0.119487	-0.0941513	-0.59532	0.0489876	0.0617195	-0.449302	-0.215508	0.820156	0.442782	0.500183	-0.459018	0.296031	-0.84684	1.26942
5342661567	TB	0.270784	0.165273	-0.665665	0.0604484	0.371151	-0.311659	0.629314	-0.143235	0.18388	-0.166493	0.244684	-0.0353755	-0.699749	-0.0936108	0.372541	0.252053	-0.58015	-0.057747	0.0371243	0.413534
5342661580	TB	0.832449	-0.114035	0.0731268	-0.0686539	0.646921	0.0788035	0.677177	0.0622209	0.483239	0.0154914	-0.0126235	0.206407	-0.277808	-0.361671	0.612309	0.217613	-0.157857	0.591241	0.0317821	0.231678
5342661581	TB	0.822521	-0.0109179	0.338503	-0.134354	0.251784	-0.251755	0.70394	0.309807	0.0823388	0.349433	-0.0973423	-0.370171	-0.295987	-0.335723	0.236509	-0.716439	-0.898004	0.456308	-0.920383	0.191885
7961990484	TB	0.10072	-0.348355	-0.689486	0.283874	-0.229287	-0.519421	0.250805	0.159456	0.429752	-0.701717	-0.192176	0.141021	0.0917657	0.245391	0.457468	-0.0104044	-0.0626145	0.228003	-0.00619072	-0.734559
7961990689	TB	0.473616	0.0666151	-0.801533	-0.015278	0.638831	-0.222202	0.219146	-0.0970172	0.126593	0.15127	0.184339	0.124823	0.177176	0.351204	0.357096	-0.3203	-0.394674	-0.19426	-0.228718	0.0534149
5342615615	TB	0.961248	0.122711	0.583998	-0.425903	-0.793151	-0.656727	0.138444	0.106893	0.260292	-0.014926	-0.47169	-0.402736	-0.0105534	-0.777552	0.205639	-0.0454541	-0.416841	0.322028	0.106079	0.141301
5342615618	TB	1.23853	-0.0517967	0.0740072	-0.548283	0.0541179	-0.150962	0.23519	1.15411	0.0754031	-0.725393	0.374723	0.414268	-0.513132	1.73448	1.26194	-0.51864	-0.453368	0.00954264	-0.462157	-0.145721
5342615661	TB	0.899424	0.253233	-0.0323942	0.276555	0.30857	-0.148337	-0.348787	0.0962837	0.643572	-0.832099	-0.0178658	0.375399	-0.0757087	0.266832	0.635168	0.228231	-0.515778	-0.00178449	-0.158755	-0.0893115
5342615770	TB	0.672292	0.527199	-0.689299	0.296347	0.390127	-0.132969	0.19204	-0.180592	0.270944	0.047402	0.024249	0.247791	-0.337438	0.114251	0.462014	-0.0253207	-0.645825	-0.00985551	0.312232	0.0786508
4928918598	TB	0.390469	-0.146133	1.03134	-0.687667	-0.357174	0.0423401	0.0877025	-0.224902	-0.70343	0.12281	-0.314422	-0.235551	-0.100226	-0.222185	0.120432	-0.0217763	-0.450931	0.461801	0.198391	0.0113963
5309013168	TB	1.15008	-0.351563	0.388914	0.198759	0.648285	0.123648	0.303136	0.423545	0.0180182	-0.678512	-0.438847	-0.271899	0.808529	-1.00617	0.516506	-0.442956	-0.192842	0.722845	-0.0350096	-0.31517
5309013229	TB
4435390947	TB	0.317926	-0.229906	-0.619431	0.412243	0.344236	-0.283749	-0.0284485	0.517854	0.800526	-1.40059	-0.646843	-0.191889	0.048015	0.0127551	0.671038	0.300947	0.577518	0.372663	0.00270434	-0.958079
4435391019	TB	0.420845	-0.219286	-0.247984	0.0487801	-0.527707	-0.863667	-0.300879	0.25328	-0.261792	0.124232	0.151039	-0.0432258	-0.67464	0.689106	1.04186	0.644408	-0.159627	0.1824	-0.414337	0.932538
4476550511	TB	0.733312	-0.695247	-0.635237	0.130419	-0.148539	-0.146438	0.260351	0.386233	-0.270951	0.0390554	-0.502652	0.145992	0.237891	0.933904	0.73133	-0.356962	0.755062	-0.0550701	-0.207916	-0.200795
4476550922	TB	0.866603	0.1251	0.687076	-0.645842	0.312636	-0.122375	0.2958	-0.39687	-0.494399	-0.531976	-0.295519	0.193336	-0.371491	1.47754	0.566228	0.0240869	-0.565838	-0.495577	0.0624543	1.14263
4941026986	TB	0.439362	-0.210189	0.407335	-0.399047	-0.0516459	0.545045	0.311251	-0.420525	-0.0533942	-0.096455	-0.438688	-0.212219	0.413887	-0.846623	0.499848	0.120814	0.925333	0.182779	0.10842	-0.0322602
4941027010	TB	0.149692	-0.417882	-0.206962	0.177732	-0.484365	-0.760092	0.412266	0.563081	0.136532	0.0868959	-0.158537		0.375974	0.341202	0.169679	0.560835	0.336673	0.85834	0.252544	-0.613028
4966160139	TB	0.765795	0.01478	-0.836438	-0.838274	0.200329	-0.40927	-0.463136	0.00708963	-0.440004	0.317575	0.190741	0.122644	-0.584815	0.206894	0.541506	-0.035645	-0.567347	0.374855	-0.227794	0.670027
4988470565	TB	0.815137	-0.611359	0.716146	0.350317	0.642061	0.391208		0.509224	-0.213701	-0.271711	-0.242469	0.102196	0.061502	0.412515	0.041482	-0.0691012	-0.366116	-0.0709004	0.141284	0.0812959
4988470791	TB	0.796717	0.0270126	-0.338826	0.312881	0.176786	0.0745817	-0.0287543	0.711145	0.36842	-0.0724674	-0.44234	-0.261593	0.281561	-0.0310094	0.0844725	-0.122427	0.0224454	0.599824	-0.237875	-0.577973
4941026990	TB	0.281942	-0.201939	0.186785	-0.647402	0.027561	-0.57433	0.303912	0.19372	-0.36698	0.193214	0.0153862	-0.166573	-0.141865	0.332868	-0.330326	-0.641794	0.0205705	0.165343	0.122789	0.210954
4908591279	TB	-0.11367	-0.302719	-0.0192999	-0.0914993	-0.0188173	-0.214762	0.14267	0.105176	0.0536013	-0.01923	-0.25346	0.0546722	-0.199389	0.549643	0.209362	0.540618	1.25007	-0.517949	-0.283592	0.322
4908591388	TB	0.299905	0.566124	-0.155629	-0.184669	0.288981	0.0449164	0.554387	-0.659659	0.0407113	-0.606553	-0.0250718	0.144351	-0.084715	-0.328354	0.331639	0.0425852	0.473313	0.0827866	0.240305	0.0132902
4908591427	TB	0.0603748	0.26428	0.244233	-0.00123481	0.148098	0.616891	1.43184	-0.777721	-0.339082	-0.0426365	-0.119719	0.353981	0.373454	-0.301819		0.247202	-0.424162	0.101969	0.0929899	0.727113
4927950296	TB	0.0508038	0.999259	-0.0940059	0.135426	0.201413	-0.0206422	-0.139324	-0.145527	-0.127973	-0.662912	0.843237	0.465167	-0.694483	0.38158	0.0877568	0.180586	0.120099	-0.555762	-1.16083	0.789074
4438766615	TB	0.305601	-0.132877	0.0188125	0.370553	0.0185958	-0.31765	0.119726	-0.218328	-0.0694001	0.0239371	-0.570503	0.0377747	0.24466	0.608638	0.971067	0.626353	0.536203	0.341832	-0.158741	-0.572376
4472708530	TB	0.0124319	0.313518	0.745937	0.320395	-0.201885	-0.235572	0.144455	-0.379608	-0.335639	0.218559	0.137028	-0.534122	0.0593614	0.134843	0.282713	0.425809	0.810876	0.281931	0.101075	0.763713
4472708603	TB	0.348882	-0.462461	1.01016	1.17289	-0.0711366	0.450052	-0.452422	-0.175861	-0.667356	0.851738	-0.527991	0.121289	-0.117465	-0.762524	0.29587	-0.304711	1.70483	0.593388	0.279666	-0.0985787
4472708693	TB	-0.693579	0.0768222	0.386965		-0.507267	-0.381859	-0.212622	-0.597528	0.108676	-0.379481	0.123926	-1.26251	0.232938	-0.549982	0.378801	0.694185	1.38195	0.630666	1.00346	-0.315136
4972313905	TB	0.0316807	0.259199	-0.376245	0.760114	0.398122	-0.231416	0.643817	-0.258008	-0.613384	0.229216	-1.38666	-0.700732	-0.0614861	-0.685304	-0.06233	-0.0452296	0.212505	0.897217	0.128826	0.142605
4972313913	TB	0.31409	-0.0325318	0.798829	-0.159603	-1.13258	0.296217	0.156783	-0.354522	-0.188227	0.0443061	-0.0598078	-0.117805	0.495324	-0.296411	0.0242309	0.4842	0.0511508	0.57651	0.193915	-0.279543
4972313948	TB	0.0200422	0.472763	-0.710513	0.0342468	-0.0472907	-0.525775	-0.182641	-0.16995	0.223842	-0.222868	0.276063	0.262307	-0.0783865	0.200784	0.346597	0.705239	-0.032206	-0.00468109	0.139032	0.122892
5362555901	TB	0.545881	0.842797	-0.579211	-0.236711	0.258612	-0.211407	0.707413	0.15157	0.544863	-0.0224033	1.41244	-0.083503	-0.848243	0.661104	-0.13856	-0.56905	-0.835766	0.400538	-0.491939	1.31481
5362555903	TB	0.517801	-0.00437081	0.0566821	0.225057	-1.09491	-0.34534	0.585775	-0.379792	-0.707271	0.324152	0.358364	0.220872	-0.161689	-0.909663	0.32688	-0.227971	-0.137414	0.786992	0.371071	0.37289
5362555906	TB	-0.154895	-0.174664	0.375704	0.395871	0.126584	-0.810218	-0.0107228	-0.495886	0.392903	-0.205391	0.265126	0.015551	0.328205	-0.583883	0.378705	0.00470875	1.00166	0.795658	0.0824432	-0.555136
4927950482	TB	0.850774	0.295757	-1.01828	0.206811	0.361317	-0.357605	0.254589	0.0938005	-0.15453	0.624542	0.114808	-0.124607	-0.53907	-0.230218	0.206194	-0.671584	-0.271681	0.196095	-0.704298	-0.0682913
5362555953	TB	1.06119	0.187343	-0.556065	-0.144303	0.258774	-0.22337	0.127053	-0.0316991	0.859948	-0.553356	0.372261	0.184328	-0.290725	0.361264	0.797374	-0.0955582	-0.358368	0.154884	-0.0602706	-0.163018
5362555955	TB	0.165348	0.592094	-0.169446	0.159242	0.160646	-0.230391	0.259881	-0.503802	-0.590737	0.112441	0.689672	-0.442835	-0.136603	-0.613343	0.0121035	0.158575	0.0230791	0.623454	0.0836903	0.72127
4937076691	ST	0.388131	-0.133026	0.926794	-0.0278023	-1.11474	0.140546	-0.135804	0.285888	0.034095	0.201308	0.0916221	0.106014	-0.308411	1.19992	-0.170144	0.156816	-0.371593	-0.471664	0.0159718	0.192961
4937076744	ST	0.293262	0.58007	0.303692	-0.34459	0.134912	0.00195652	0.0851583	0.182338	0.32287	-0.243232	-0.0394424	-0.189136	-0.913586	1.18603	-0.19768	0.549843	-0.770396	-1.55329	-0.865736	0.999323
4937076746	ST	0.479406	0.521138	-0.50436	0.0206163	0.498564	-0.0951707	-0.100669	1.32589	1.43254	-0.61976	0.73219	0.822434	-1.56218	1.5645	0.292948	-0.146343	-0.54674	-1.06031	-0.660167	-0.0365843
4937076755	ST	-0.0843247	1.08047	0.302634	0.376874	-0.235263	-0.532843	0.771934	0.375088	0.0585451	-0.0105669	0.841325	0.0263533	-0.914871	1.32376	-0.468359	0.615483	-0.714091	-1.27805	-0.801054	1.72499
4928918532	ST	-0.858627	-0.111387	-0.107045	-0.189001	-1.97975	0.0604362	0.276223	-0.216895	0.115455	-0.184808	0.241208	0.454915	-0.0695668	0.269961	0.0846853	0.47647	0.292609	-0.960106	0.823011	-0.139293
4930955597	ST	-0.236032	0.192696	-0.339489	0.150299	0.257232	-0.115638	-0.115791	0.994728	0.601074	-0.180325	0.34496	0.694085	-0.702255	1.8256	-0.0665577	0.487726	-0.253248	-1.164	-0.56513	0.646991
4944121561	ST	0.00225663	0.0456835	0.2432	-0.840746	0.0353736	-0.604541	0.172616	0.454055	0.579382	-1.08203	-0.890433	0.243987	-0.126842	1.16894	0.599717	0.914734	-0.19703	-0.993564	0.0286805	-0.423366
4944121699	ST	0.495879	0.679455	-0.844329	-0.320048	0.18065	-0.546393	-1.23826	0.0382415	0.395534	-0.891089	0.23838	0.394787	-1.31648	0.880321	0.248536	0.0712141	-0.708003	-1.51054	-1.16359	0.0789593
4944121716	ST	0.217307	0.0613896	-0.101824	-0.102362	-0.688784	-0.350428	-0.0047561	0.24139	-0.120446	0.167757	0.507176	-0.169563	-0.755892	0.541789	-0.0642546	0.248281	-1.09989	-0.897613	0.181492	0.413471
4944121728	ST	0.611551	0.681328	-0.552778	-0.218612	0.602181	0.100268	-1.68386	0.129402	0.970562	-0.568042	0.426515	0.557507	-1.00912	0.759982	0.318206	-0.0332197	-0.554421	-1.66782	-0.595625	0.251018
4944121734	ST	0.101434	-0.0503782	-0.397939	-0.0400349	-0.146669	0.184349	0.0963001	0.0727431	0.486314	-0.468992	0.333768	0.535557	-0.721588	0.845024	0.263218	-0.0541597	-0.63575	-1.09709	0.374919	-0.303713
4928333627	ST	-1.08746	1.0082	-0.435302	0.0372287	0.188479	0.0839196	0.560314	0.101072	-0.0749339	-0.431319	0.270096	0.508206	-0.64328	1.37089	0.565813	1.31647	1.05084	-0.950044	-0.0767763	-0.0902443
4928333630	ST	-0.00647724	0.319309	-0.846243	0.768393	0.324316	0.0167388	0.572728	0.244883	0.00102602	0.195678	0.315931	-0.0276701	-0.66753	0.472886	-0.263015	-0.787029	-0.60086	0.0213263	-0.73789	0.710883
4928333699	ST	0.0944433	0.3406	-0.461114	0.0620582	-0.672867	-0.505709	-0.174283	0.657894	0.144623	-0.502324	0.27932	0.140264	-0.606804	1.62004	0.0756003	1.38392	0.416192	-1.05379	-0.874216	0.175114
4928333702	ST	-0.326459	0.679067	0.453925	0.149726	0.268716	-0.249295	0.262589	0.386551	-0.0998848	-0.838493	0.121225	0.164379	-1.02979	1.34369	-0.588385	0.0356491	-1.2227	-1.39375	-0.670649	1.08409
4938580415	ST	-1.2928	1.12798	0.408285	-0.0141071	-0.0212981	0.149456	0.613063	-0.871751	0.0556872	-2.69939	0.179416	0.36243	-0.726358	-0.148676	-0.308847	0.336208	0.37838	-1.74863	0.487465	-0.135888
4938581219	ST	-0.924314	1.41948	-0.241927	-0.277586	0.0123031	0.0485379	0.0249717	-0.856957	0.178457	-0.428482	0.915259	0.652058	-0.788668	0.504778	0.00730471	0.945	0.629039	-1.4698	-0.134861	0.720607
5342661430	ST	-2.13018	1.68148	-0.653257	-1.16637	-0.50954	-1.9345	0.289372	-0.608279	0.323793	-1.52107	0.957595	0.139286	-1.57502	-0.247461	-0.224786	0.91229	2.25497	-1.0301	0.156004	0.725528
7256660742	ST	-1.50246	1.15028	-1.08338	-0.193997	0.103083	-0.841785	0.592627	-0.455954	0.868215	-1.08401	0.877591		-1.17724	0.976525	-0.0658588	0.686064	1.84664	-0.453066	0.190251	0.455229
4438768829	ST	-0.554365	0.234647	0.24642	0.423578	-0.368503	0.331083	-0.0936144	0.289474	0.464636	-0.0671607	-0.389063	-1.07607	-0.0161252	0.868521	-0.36571	0.604115	0.0278847	-0.13962	-0.149264	0.0556195
4438769117	ST	-1.7583	2.09729	0.325952	-0.440059	-0.39394	0.206888	0.896818	-1.02227	-1.03934	0.0388965	2.00996	0.80245	-1.34261	-0.266345		0.151517	2.27177	-0.855296	0.087765
7216882175	ST	-0.543419	1.02252	-0.142799	-0.457368	-0.896084	-0.151995	0.96511	-0.80998	0.596105	-0.0903443	0.837069	0.61958	-0.431888	-0.158073	0.00170427	-0.300465	0.782581	-0.335758	0.506631	0.46216
7216882176	ST	0.695241	0.701486	0.017795	0.130862	0.194592	-0.422444	0.290056	0.892072	0.415182	-0.115983	0.596701	0.258311	-0.915472	1.7098	-0.193904	-0.297618	-2.13035	-1.29565	-0.987851	1.55615
7216882201	ST	0.531694	0.140938	-0.0785405	0.206876	0.178045	-0.161144	-1.31352	0.41352	0.206623	0.627991	0.17645	0.377993	-0.215145	0.77318	-0.341687	-0.534837	-2.00833	-0.20471	0.390625	0.214072
7216882203	ST	0.218998	0.281114	-0.249093	0.166873	0.462011	-0.138234	0.573752	0.144094	0.769598	-1.13939	-0.000106044	-0.516791	-0.513599	1.01122	0.405592	1.02154	-0.0316243	-0.927255	-0.54409	-0.186434
7216882335	ST	0.189242	0.460874	-0.902917	-0.00466547	-0.107477	-0.391612	0.245143	0.271774	0.345031	-1.02719	0.14032	-0.0176611	-1.19885	1.15736	-0.0932898	-0.281549	-0.868076	-1.27748	-0.752337	0.608951
4921568766	ST	-1.08493	1.743	0.0413923	0.124581	-0.503902	-0.467221	1.58616	-0.725181	0.657789	-0.26616	0.995718	0.577436	-0.920187	-0.294362	-0.105549	0.153149	2.13462	-1.0516	0.46022	0.551198
4921568899	ST
4980968377	ST
5316222160	ST
5316222262	ST	0.146894	0.151743	-1.4433	-0.456157	1.17632	-1.99889	-1.75736	1.23694	0.596887	0.00446005	0.290926	0.0718586	-1.01653	2.65323	-0.023541	0.472987	-0.286674	-1.83821	-0.35499	0.811927
5316222275	ST	-0.120421	0.438861	0.409567	0.978543	-0.463535	0.100444	-0.322211	0.747512	0.0607753	-1.72583	0.181556	-0.129125	-0.607766	1.7817	-0.0195388	0.951915	0.451261	-1.49637	-0.546366	0.0960765
5316222299	ST	-0.131567	0.160718	0.229586	0.345185	-1.31389	-0.340367	0.06328	0.312839	0.365735	-0.237692	-0.12942	-0.256057	-0.375259	1.44135	0.696591	0.930397	0.0678025	-0.997383	0.154136	-0.0457626
4433572249	ST	0.206207	0.677597	-0.267953	0.150403	0.0886103	-1.05033	0.290619	0.430239	0.210336	-0.101495	0.241708	-0.0558105	-0.287782	0.632936	-0.414133	-0.334756	-0.772558	-0.681466	0.455219	0.756023
4433572263	ST	-0.12083	1.62142	-0.0770629	0.0295904	0.107926	-1.92658	0.0267045	0.76315	0.136734	0.458402	2.19849	0.239269	-0.832148	1.48472	-0.341661	0.609999	0.0243141	-0.94162	-0.0372707	1.72094
4433572266	ST	0.0588615	0.314864	-0.538742	0.11771	0.362678	-0.747841	-1.06923	0.472117	0.0993018	0.323831	0.804868	0.598328	-0.351399	0.367171	-0.0743422	-0.356816	-0.597883	-0.357947	0.132393	1.088
4973691869	ST	-0.343164	0.960602	0.181976	-0.268196	-0.0505199	-0.0503244	0.541037	0.611086	0.0306467	0.262891	0.609529	0.243282	-0.730527	1.11855	-0.411487	0.0638705	-0.206507	-0.970785	-0.329975	0.761699
4927950483	ST	-0.400406	0.909451	0.123579	0.324817	-0.0143311	-0.287667	0.0157854	0.343389	0.327697	-0.30581	-0.0224044	0.219287	-1.02908	0.822126	-0.469315	0.430667	-1.1665	-0.909875	-0.664456	0.751604
5342615805	ST	0.150157	0.31373	0.0799657	-0.322997	-0.0147029	-0.377897	-0.301645	0.25269	0.117674	0.219337	0.187466	0.243402	-0.51818	0.926752	-0.380438	0.111993	-0.444505	-0.755465	-0.0114427	-0.000557485
4433572259	ST	-0.753757	1.09278	-1.18426	0.431044	0.722976	-1.94037		-0.2471	-0.0445851	-0.213252	1.26676	0.780565	-1.17681	1.40015	-0.278368	1.32666	0.561957	-0.939285	0.0650397	1.38822
4932420268	ST	-0.0271966	0.296791	0.116733	0.191097	0.0303323	-0.161378	0.226699	0.70855	0.256628	0.780342	-0.491623	-0.220021	-0.382175	0.884614	-0.373499	-0.155001	-0.49584	-0.501697	0.220674	0.849551
4988470406	ST	-0.656023	0.0921118	-0.0649619	-0.647482	0.010596	-0.258891	0.378132	-0.603508	0.0690034	-1.66583	0.0250975	0.279149	-0.504914	0.697365	0.0850335	0.882067	0.369859	-0.855104	0.297498	-0.011734
4988470689	ST	-1.25953	0.71197	-0.383425	0.129544	-0.0612019	0.170897	0.325412	-0.206235	-1.63158	-0.122232	0.693585	0.742924	-0.946302	0.498673	-0.286734	0.892834	-0.316858	-1.40852	0.132868	0.737477
4930595641	ST	0.0854502	0.44456	-0.338038	-0.743397	0.0417946	0.419723	-0.435588	0.34215	0.968966	-0.385504	0.276242	0.801722	-0.737185	1.00768	0.264136	0.37729	-0.224189	-0.988831		-0.294637
4922677024	ST	-0.819517	0.885102	-0.505592	0.0612393	-0.0395141	0.214876	0.806755	-0.245738	-1.69057	-0.0049131	0.289825	0.52091	-0.294673	0.296166	0.839832	-0.111801	0.134448	-1.0092	-0.0281145	0.697915
4959791517	ST	-1.12309	0.488398	0.263452	-0.0052572	0.00294108	-0.254957	0.374196	-0.0919747	0.230646	-0.952607	-0.0163196	-0.877464	-0.284366	0.937999	0.032187	1.22543	0.535707	-1.19394	0.452902	-0.384899
4959791531	ST	-0.532243	1.09385	-0.219356	-0.0232908	0.0286668	-0.297838	0.515473	0.00539908	-0.101774	0.354922	0.381286	-0.266249	-0.830301	1.18916	-0.618295	0.510031	-0.518911	-1.46819	-0.00355767	1.03358
4959812459	ST	-0.741135	1.30558	0.113996	0.793269	0.0507692	-0.393846	0.240262	0.00965852	-0.468427	-0.627772	0.441056	0.57045	-1.16404	1.42261	-0.361928	0.392341	-0.424796	-1.36237	-0.24855	1.40666
4928918599	ST	-0.149326	0.158631	0.227635	0.0146274	0.127556	0.377488	0.629191	0.120303	0.919599	-1.19648	-0.0454048	0.655834	-0.321857	0.842311	0.290429	0.249141	-0.0174136	-0.794852	-0.0546591	-0.257118
4927950334	ST	-0.225118	0.891917	-0.859497	-0.210809	0.254993	-0.211839	0.354042	0.10708	0.15691	-0.372545	0.557116	0.615156	-1.22538	1.03125	-0.0738518	0.764947	-0.642815	-1.23812	-0.263094	0.617189
4438760013	ST	-0.568125	1.24684	-0.254257	-0.155848	0.277456	0.203011	0.236497	-0.53485	0.146999	-0.180337	0.467269	0.364476	-0.803699	0.421736	-0.243353	0.50178	-0.0412347	-0.998642	-0.0857183	0.783296
4438760031	ST	-1.70492	0.514488	0.127925	0.360515	-0.0209925	-0.42176	-0.438844	0.469054	-0.020123	-0.290297	0.321024	0.519842	-0.429159	1.7636	0.5959	2.05233	1.23978	-1.20088	-0.38143	-0.164801
4941026721	ST	-1.70507	-0.181637	0.506538	0.122776	-0.0542063	-0.0492294	-0.489348	-0.060584	-0.0753871	0.0528457	-0.0854527	0.166732	-0.164009	0.668482	-0.559337	0.89341	-0.323819	-0.752749	0.362373	0.483939
4941026875	ST	-0.343264	0.623046	0.562645	-0.13455	0.616577	0.140312	0.459916	-0.268938	0.0319318	-0.498924	0.128277	-0.116472	0.0516237	0.426803	-0.390368	-0.0323691	-0.360244	-0.954109	0.394252	0.626039
4941026919	ST	-0.0379807	0.210804	-0.379951	-0.432079	0.0632084	-1.10023	-0.125177	0.242437	0.389326	0.209383	0.733118	0.8106	-0.800911	1.17019	0.0383404	1.00701	-0.0854748	-0.973674	-0.676008	0.871216
5342370736	ST	-0.925863	0.46905	-0.0214721	0.16954	-0.0600309	-0.414146	0.30286	-0.286086	0.257135	-0.281387	0.998952	0.896226	-0.488758	0.79387	0.0783993	0.903177	0.16924	-0.925881	-0.292893	0.303176
5342370766	ST
5342370881	ST	-0.131609	0.15043	0.024203	0.0714589	0.389595	0.442187		-0.174341	-0.753496	-0.168314	0.24371	0.499887	-0.193969	0.652591	-0.044804	0.212696	-0.298402	-0.649007	0.187558	0.87955
4472709007	ST	0.183271	0.52201	0.217422	-0.103604	0.617989	-0.00670458	-0.40441	-0.0793395	0.387794	-0.207248	0.606885	0.361996	-0.218792	0.654	0.0639039	-0.120469	-0.452306	-0.983995	-0.195474	0.708542
4472709026	ST	-0.892027	0.0848321	1.04514	-0.101747	0.219808	-0.402276	-0.5261	0.0438408	0.0723461	0.355509	0.653494	0.185783	0.113476	0.595146	-0.407664	0.273885	-0.83188	-0.460933	0.0969698	0.311414
4927950519	ST	0.556711	0.141972	0.200613	-0.093592	0.463292	0.0840239	-1.20429	0.119727	-0.33415	0.0611474	0.457802	1.02948	-0.420491	0.975195	0.149597	0.594031	-1.91337	-0.364932	0.0494581	0.934538
4927950591	ST	0.392794	-0.0396913	0.270412		-0.554349	-0.916815	0.163202	-0.128295	-0.528369	0.200779	0.468527	0.53293	-0.777145	-0.128719	-0.185935	-0.175724	-2.6179	-0.342832	-0.438198	0.259458
5342661567	ST	-0.0968684	0.772773	0.125873	-0.225944	0.644897	-0.126089	0.863182	-0.473782	0.139905	-0.379945	0.186506	0.30871	-0.729605	-0.22942	-0.124846	-0.0653698	-0.335937	-0.952782	0.336169	0.653517
5342661580	ST	0.234694		0.0314774	-0.366604	-0.194693	-1.1366	0.968372	-0.0365554	-0.0541449		0.673338	0.56099	-0.46285	-0.13335	-0.00575932	0.197244	0.22003	-0.300692	0.465543	0.46105
5342661581	ST	-0.164537	0.847791	0.175049	0.512651	0.634611	-0.119951	0.0137129	0.165043	-0.591727	-0.253365	0.661764	0.384626	-0.998678	0.523154	-0.325431	0.0822756	-0.183831	-0.782041	-0.772681	1.25809
7961990484	ST
7961990689	ST
5342615615	ST
5342615618	ST	-0.188266	0.629923	-0.149692	-0.0450347	0.254388	-0.0118627	0.563539	0.0534339	1.19467	-0.934897	0.46446	0.705622	-0.18494	0.843809	0.187735	0.443642	0.00229831	-0.500114	-0.0243204	0.12766
5342615661	ST	0.0109739	0.596448	0.090081	0.095116	0.178563	0.225932	-0.543583	-0.503554	-1.99707	-0.675802	0.390831	0.857726	-0.958434	0.582063	-0.0140816	0.103233	-0.434711	-1.29555	-0.342313	0.836167
5342615770	ST	-0.473457	0.0327494	-0.0370469	0.127929	-0.662544	0.191326	0.420862	0.101115	0.254779	-0.177389	-0.0842451	-0.739072	0.0549483	0.916197	-0.164158	1.11772	0.0503208	-0.50951	0.61344	-0.125349
4928918598	ST	-0.156403	0.383859	0.802354	0.0194886	0.156686	0.89294	1.02525	-0.171578	-0.343151	-0.239959	-0.236344	0.44624	-0.478186	0.739183		0.579247	-0.873908	-1.25531	0.19382	1.13566
5309013168	ST	-0.1234	0.208163	0.509819	0.235999	0.511004	0.0263906	0.455063	-0.32348	-1.1978	-0.860761	-0.149263	0.586021	-0.057372	-0.248549	-0.134688	0.007179	-0.402441	-0.745028	0.150108	0.870518
5309013229	ST	0.0768402	-0.156807	0.568573	0.482062	-9.24e-05	0.259484	0.71637	-0.207761	-0.42399	0.102763	-0.00918404	0.212743	-0.234499	-0.592395	-0.124798	0.0620197	-0.223693	-0.824394	-0.093723	0.828344
4435390947	ST	0.250784		-0.329925	0.351789	-0.568471	-1.32015	-0.503377	0.958233	1.25116	0.171018	-1.37733	0.298174	-0.0278492	2.56743	0.372493	0.893311	0.426094	-0.0992117	0.0785084	-0.523071
4435391019	ST	-0.191525	0.793199	-0.041654	0.105775	0.261098	0.217372	-0.211426	0.427204	-0.252174	-0.306915	0.411442	0.514427	-1.25016	1.06909	-0.129998	0.905778	-0.25627	-1.65837	-0.053122	1.02208
4476550511	ST	0.150002	-0.0981647	-0.381679	-0.301113	0.62454	-0.231001	-0.458148	-0.168886	-0.664854	0.310358	0.336374	0.909104	-0.737487	0.871236	0.0190916	-0.0661333	-0.740752	-1.07216	0.318045	0.809101
4476550922	ST	-1.03936	0.54685	-0.519604	0.16696	0.371526	-0.0659926	-0.0667897	0.189203	0.36357	-0.646465	-0.157266	0.0848924	-0.259862	0.976731	0.200904	0.891292	0.416319	-1.89141	0.208093	-0.231889
4941026986	ST	-0.220019	0.959473	-0.27228	0.00619768	0.257613	0.131489	0.542173	-0.185539	0.0959342	-0.227841	0.574152	0.365599	-0.950032	0.336457	-0.333381	0.0439515	-0.136683	-1.07721	-0.0952357	0.818831
4941027010	ST	0.160907	1.08871	-0.109694	-0.420018	-0.0403414	-1.65112	1.12588	0.304539	0.166683	0.296527	0.466452	-0.334003	-0.74337	0.651683	-0.421235	-0.302784	0.103398	-1.57492	-0.0379727	1.29104
4966160139	ST	0.269271	0.202722	-0.0637233	-0.411767	-1.84683	0.555616	0.622822	-0.0265303	-0.534519	0.0762344	0.361159	0.519819	-0.899789	0.578584	-0.21238	0.0777853	-0.000713084	-0.727593	0.0431838	0.489692
4988470565	ST	0.66936	0.454716	0.102153	-0.568097	0.451918	0.57588	0.464137	-0.0516813	-0.228382	-0.313069	0.09082	0.133431	-0.37317	0.424612	0.0166832	-0.132415	-0.670084	-0.530863	-0.103866	0.302759
4988470791	ST	-0.0212277	0.837517	0.270069	0.0123973	0.178599	0.384398	0.132002	-0.050475	-0.0519685	0.591324	0.263987	0.259991	-0.248624	0.3601	-0.269032	-0.0308281	0.029405	-0.647689	-0.191671	1.04431
4941026990	ST	-0.681704	0.881198	-1.23794	-0.297627	-0.0819255	-0.479955	0.327994	-0.410781	0.800252	-0.570128	1.30412	0.214351	-0.990795	0.656224	-0.0332326	0.0709187	1.40453	-0.498207	0.511296	0.0997796
4908591279	ST	-0.766225	1.51195	-0.114347	-0.620506	0.0184675	0.262863	0.915248	-0.413286	0.286443	-0.571283	0.668368	0.251952	-1.16133	-0.0893913	-0.42404	0.0399384	0.638541	-1.00882	0.264099	1.3691
4908591388	ST	-1.34359	-0.0102935	0.0384085	-0.39798	0.582563	-1.39437	-0.401479	-0.0839388	0.444856	-1.35125	-0.166751	0.213128	-0.00552188	1.33089	0.219613	1.06978	0.0807957	-0.743289	0.459571	-0.310189
4908591427	ST	-0.291579	0.95773	-0.222556	-0.17904	0.137291	-0.139694	0.360033	-0.353452	0.132906	-0.267018	0.731886	0.403969	-0.738357	0.746705	-0.0683611	0.938961	0.302904	-1.02842	-0.232864	0.849784
4927950296	ST	0.649277	0.841284	0.803832	-0.0222298	0.196913	-1.47446	0.81384	0.0593439	0.627872	-3.25986	0.437362	0.0634213	-0.45542	0.103686	-0.161638	0.0895867	-0.421831	-0.278502	-0.00434367	1.51321
4438766615	ST
4472708530	ST	-0.488992	0.187636	-0.0910187	0.510135	0.966869	-0.398144	0.731947	-0.480494	-0.263785	0.179506	0.221751	0.919431	-0.0974222	0.640995		0.461634	-0.507378	-0.795595	0.0614696	1.12684
4472708603	ST	-0.765911	-0.266745	0.239622	-0.455063	0.38826	0.10784	-0.236406	-0.119374	0.638013	-0.552851	-0.037721	-0.304113	0.13709	0.867962	0.0819023	1.44856	0.217772	-0.32786	0.868674	-0.262362
4472708693	ST	-0.222764	0.609653	-0.534155	0.0632787	0.382919	-0.0105043	-0.812823	-0.0517227	0.144974	0.104302	0.72454	0.802844	-0.893647	0.831477	-0.099457	0.22541	-0.2495	-0.780942	0.156008	0.964368
4972313905	ST	-1.35973	0.143916	0.102934	0.415718	-0.680016	-0.110073	-0.100245	-0.259917	-0.0299196	-0.202243	0.395348	0.650292	-0.123071	0.664538	0.0597786	1.05601	0.253686	-1.67551	0.176558	-0.0316801
4972313913	ST	-1.05937	1.14336	-0.0796145	0.123333	0.219344	0.190789		-0.522701	-0.686485	-0.432563	0.53712	0.167295	-0.712869	0.143197	-0.310384	0.479578	-0.0364758	-1.32303	0.158935	1.27727
4972313948	ST	-1.24498	1.02838	-0.568344	-0.29061	0.228268	-0.325179	0.316283	-0.358201	0.0472284	0.249988	0.698517	0.0998231	-0.778238	0.618506	-0.445426	0.275514	-0.255652	-0.524458	0.300086	1.2418
5362555901	ST	-1.13752	0.36086	-0.64417	0.111361	-0.511761	-1.5819	0.332907	-0.761144	0.117341	-0.551004	1.37293	0.654198	-0.809875	0.456871	0.109976	0.810597	0.293429	-0.920373	-0.229405	0.254573
5362555903	ST	-0.590581	0.945681	-0.179181	0.235824	1.72446	-0.197967		-0.378604	0.0299863	-0.47953	1.14776	0.0794759	-1.22302	0.218885	-0.205584	0.576844	0.273681	-1.32531	0.145143	1.34379
5362555906	ST	-0.823697	0.754405	0.122126	-0.0439424	0.484748	-0.251226	0.70936	-0.779127	0.0749611	-0.523307	0.486178	0.0406221	-0.376063	-0.945472	-0.215324	0.425244	-0.155932	0.0412431	0.289228	0.760426
4927950482	ST	-0.266954	1.42877	0.0763332	-0.370029	0.212694	-0.00222258	0.787583	-0.534236	0.0436567	0.0483671	1.02812	0.159953	-1.06954	0.494148	-0.296774	0.0311154	0.107186	-1.68395	-0.620397	1.40656
5362555953	ST	-0.845627	0.772476	0.11515	0.221713	0.211628	-0.227231	0.325561	-0.0399004	-0.104298	-0.395912	0.736458	0.0184384	0.0483853	-0.78016	-0.388932	0.574267	-0.365688	-1.24883	0.226967	0.825465
5362555955	ST
4937076691	SM	-1.16545	1.48796	-0.269809	0.870066	-1.21976	0.0035225	0.381641	-0.4268	0.425228	0.118066	1.08988	0.279184	-0.385294	0.0815466	0.000893226	0.0468579	1.24654	-0.548592	-0.291713	0.047742
4937076744	SM	-1.43812	1.36064	-0.58642	0.201587	-0.441344	0.13783	0.2308	-1.05416	0.374781	-0.0226125	1.44715	0.248981	-0.573876	-0.26973	-0.0705862	0.109259	1.33917	-0.922225	-0.519824	0.241858
4937076746	SM	-0.152621	0.334746	-0.753153		1.5052	-0.474705	0.716395	0.194119	0.105817	0.16251	-0.65373	-0.580586	-0.375793	0.137486		0.773578	0.107369	-0.0995783	-1.20828	0.410332
4937076755	SM	0.0939618	0.859518	-1.08738	0.18187	0.840059	-0.501644	0.508069	-0.298865	0.0660448	0.223426	0.683871	0.402775	-0.8135	0.50865	-0.0861196	-0.645207	-0.2194	-0.964492	-0.868962	0.889591
4928918532	SM	0.187979	0.160531	-0.489434	-0.361017	0.378294	0.257192	-0.100543	0.173373	0.717344	-0.0323378	0.571868	0.332166	-0.378526	0.378705	0.1272	-0.240359	-0.257291	-0.741264	-0.884558	-0.408741
4930955597	SM	0.126024	0.90811	-0.987077	0.0222981	0.0993527	-0.227298	-0.110093	-0.173021	0.523021	0.123009	0.646179	0.476451	-0.821252	0.7019	0.0741771	-0.135741	-0.0134905	-0.484948	-0.823674	0.378058
4944121561	SM	0.181089	-0.0589505	-0.311535	0.40506	0.00708388	0.0947749	0.0102877	0.775674	0.715462	-0.0625006	0.238832	0.738646	-0.147713	0.972179	0.406494	0.220646	-0.387069	-0.189385	-0.493166	-0.445271
4944121699	SM	0.430485	0.645414	-0.34596	1.02044	0.228275	-0.12128	-0.012583	0.800143	-0.579228	-0.213323	0.143103	0.566555	-1.11772	1.63587		0.137282	-0.999483	-0.951014	-1.22608	1.06395
4944121716	SM	0.248037	-0.0503423	-0.732256	0.935981	0.0715792	0.0586647	0.254375	0.711278	0.318324	0.128344	-0.255996	-0.336622	-0.163697	0.994956	0.00422653	0.838423	0.548605	-0.29411	-0.666898	-0.286657
4944121728	SM	0.0419416	1.19047	-0.67359	0.00856135	-0.0996581	-0.369851	0.458175	0.105676	0.540971	0.564327	1.13067	-0.0025403	-0.853151	0.33194	-0.31945	-0.117886	-0.520906	-0.659383	-0.944897	1.24599
4944121734	SM	0.761538	0.457551	-0.991217	0.141064	0.262584	-0.484183	-0.0854249	0.757275	0.230948	0.667951	0.470357	-0.135959	-0.933303	1.11619	-0.150963	-0.309042	-0.639575	-1.10968	-0.946553	0.258932
4928333627	SM	-0.647184	-0.115084	-0.700453	-0.0151244	0.51345	-0.583277	0.0931649	0.441567	0.43713	-0.268681	0.0687914	0.0452227	-0.0650378	0.903483	0.593802	0.640612	0.965507	-0.8192	-0.415337	-0.654364
4928333630	SM	-0.0361652	0.0682233	-0.0826482	0.267184	0.539138	-0.320183	0.442722	-0.405208	-1.12305	0.265378	0.271674	0.735195	-0.652946	-0.0588405	0.00560424	-0.105895	-0.843415	-0.187107	-0.875366	0.767166
4928333699	SM	-0.12521	1.10552	-2.17313	-0.329922	0.339326	-0.909731	0.659943	-0.249289	0.118181	-0.279251	0.808314	0.136879	-1.94188	0.97582	0.101424	0.395501	0.106206	-1.49772	-1.71437	0.537238
4928333702	SM	-0.12682	0.167716	-0.238788	0.491503	-0.441004	-0.749936	0.296913	-0.0548858	0.275695	-0.376646	0.0965885	0.142124	-0.0486139	0.606059	0.652691	0.968458	0.548234	-0.545565	-0.510766	-0.243964
4938580415	SM	0.355016	0.135145	0.643469	0.630452	0.0500282	0.19141	0.0322156	0.226635	-0.431584	-0.708777	-0.186521	0.117847	-0.188938	0.585235	-0.204857	-0.27513	-0.873345	-1.42402	-0.39436	0.325169
4938581219	SM	0.757758	-0.0902508	-0.606157	-0.0125069	0.617928	-0.829902	-0.78944	0.440519	0.402503	0.345167	-0.0793465	-0.241533	0.12932	1.1364	-0.19388	0.0235353	-0.0301524	-0.733241	-0.969903	-0.454052
5342661430	SM	0.731093	0.246316	-0.792327	-0.0428224	0.394491	0.0599532	-0.220351	0.105912	0.180476	0.149307	0.334346	0.0679332	-0.363906	0.0609815	-0.11031	-0.5575	-0.640211	0.135071	-0.836676	0.137157
7256660742	SM	0.137222	-0.00179035	-0.7549	0.641065	0.216737	0.0409982	0.366616	0.254985	-0.639985	-0.00118305	-0.0827609	0.519539	-1.00628	0.563446	0.169159	-0.0850682	-1.24061	-0.149464	-0.778374	0.43831
4438768829	SM	0.863461	-0.623445	0.512664	0.0177004	0.321438	0.247494	-0.15015	0.564451	-0.0868741	0.709143	-0.823849	-0.361276	0.603243	-0.108447	0.00767913	-0.276124	-0.456509	0.485308	0.655696	-0.712105
4438769117	SM	-1.26212	2.04806	-0.0293724	0.279261	-0.0313206	0.0849614	0.906539	-0.505198	0.0354707	1.28958		0.971268	-1.16448	-0.534121	-0.522301	-0.0167086	1.62948	-0.0580864	-0.105095	1.90305
7216882175	SM	-0.578964	1.63103	0.196071	-0.0075811	0.481484	0.614181	0.817737	-0.616684	-0.333097	1.02004	1.33163	0.121231	-0.191612	-0.598448	-0.524365	-0.711963	0.299176	-0.0219696	-0.186687	1.70795
7216882176	SM	0.174441	0.639273	-1.13311	0.0385836	0.23523	0.10197	0.294059	-0.564308	-0.124341	0.0102527	0.372341	0.325192	-0.550905	0.222229	-0.0240249	-0.399285	-0.478112	-0.384127	-0.6961	0.643358
7216882201	SM	0.241165	-0.410781	-0.482673	0.206078	-0.363039	0.33726	-0.279652	0.569565	0.333469	0.0290599	-0.70964	-0.34955	0.208411	0.620061	-0.333847	0.282463	0.133482	0.181562	-0.159171	-0.511128
7216882203	SM	0.0756434	0.252909	-0.471325	0.143429	0.214932	0.185607	0.645333	-0.162969	-0.817334	0.0834353	0.0356418	0.371715	-0.553756	0.135281	0.727566	-0.410593	-0.558636	-0.141407	-0.990623	0.605327
7216882335	SM	0.0348554	0.430192	-0.759192	1.04746	0.553176	0.271859	0.517765	0.512978	-0.112953	0.0217166	0.112713	0.0887444	-0.378185	0.165113	-0.310728	-1.25794	-0.0184655	-0.0947011	-0.543941	0.814416
4921568766	SM	-0.989913	0.672069	0.119763	-0.0204184	-0.25149	0.123878	0.484793	-0.550479	-0.467821	0.97858	0.604825	-0.0645473	0.115393	-0.903956	-0.483466	-0.482939	1.0133	1.08275	0.109819	0.534277
4921568899	SM	-0.503073	1.04496	0.506163	-0.0547408	0.781224	0.656528	-1.39871	-0.755966	-0.790485	0.238911	1.09662	0.449913	-0.387251	-0.586474	-0.877715	-0.0356481	0.36596	0.0027985	0.0890628	1.39676
4980968377	SM	-1.96416	0.726023	0.737648	0.157799	0.0884514	0.748646	0.821639	-1.05419	-0.757246	0.678076	0.33133	0.144168	-0.124165	-0.616828	-0.400009	-0.676907	0.163842	-0.422519	-0.573154	1.16206
5316222160	SM	0.00468837	-0.06618	-0.612893	-0.0341089	0.211955	-0.405766	-1.04603	0.651054	-0.000604393	0.39138	1.03365	0.270005	-0.218902	0.918857	-0.178294	0.615326	0.277623	-0.131468	-0.525709	0.0126449
5316222262	SM	-0.721594	0.727622	-1.09929	0.0255242	0.171752	-0.320879	-0.395576	0.289074	0.201754	0.0141701	1.1515	0.602224	-0.927459	1.71982	-0.0727673	0.108743	-0.210224	-0.921254	-0.77872	0.724218
5316222275	SM	-0.553421	0.832738	-0.0916312	-0.0873507	0.0810858	0.147414	0.327882	-0.109003	0.073497	-1.29696	0.730905	0.240048	0.00317466	0.0852084	-0.0441166	0.521585	0.471407	-0.333265	-0.236237	0.827308
5316222299	SM	0.074932	0.116876	-1.38833	0.427465	0.512717	0.00625434		0.448662	0.182016	-0.523887	0.212636	0.098263	-1.21829	1.17954	-0.932717	-0.533314	-0.676215	-1.21965	-0.648198	0.480334
4433572249	SM	-0.377923	0.152728	-0.854665	-0.439234	0.325747	-0.217264	0.494565	-0.34173	0.741969	-1.19541	0.526086		-0.085912	-0.183174	0.0201424	0.612088	0.558562	0.207172	0.473337	-0.386556
4433572263	SM	0.419436	1.15208	-0.920694		-0.00324303	-0.818939	0.104243	0.424066	-0.20706	0.255578	0.901841	0.174606	-1.31093	1.13578	-0.109715	-0.391234	-0.532588	-0.526524	-0.996033	1.26754
4433572266	SM
4973691869	SM	0.385924	-0.0869205	-0.0447479	-0.0297657	0.530439	0.570157	0.0842024	-0.154843	0.350132	0.858925	-0.0869184	0.109856	0.793037	-0.650073	-0.100707	-0.0261706	-0.606298	-0.207274	0.519365	0.156801
4927950483	SM	0.0072034	0.71246	-0.281758	1.07068	0.466753	0.386529	-0.0354048		0.00231316	0.315416	0.601008	0.409884	-0.597789	0.418447	-0.0814405	-0.0233226	-0.476454	0.0741004	-0.667271	1.01196
5342615805	SM	-1.14192	-0.209448	-1.03282	-0.316188	0.0896486	-0.432009	0.136273	0.0804558	0.0713785	0.275023	0.0108418	0.178773	0.396287	0.799315	0.694422	1.17348	1.34659	0.499781	0.0557611	-0.340831
4433572259	SM	-0.102975	0.467716	-1.03483	0.49642	0.608755	-1.4933		0.147632	-0.379125	0.249544	1.2408	0.250005	-0.805635	0.55814	-0.628675	0.155439	-0.182496	-0.407816	0.0255822	1.14397
4932420268	SM	-0.246657	0.423216	-0.226142	0.282891	0.116686	0.333432	0.346127	-0.176363	-0.574836	0.524324	0.248847	0.31756	-0.340533	-0.108485	-0.234599	-0.0978979	-0.480172	0.0417089	-0.218813	1.0655
4988470406	SM	-0.253847	0.158927	-0.0902344	0.0965424	-0.405585	0.541096	0.346691	0.0798091	0.164569	0.357497	-0.695055	-0.491706	0.13587	0.0737625	-0.507942	0.264376	0.251932	0.1303	-0.10136	-0.225085
4988470689	SM	-0.967385	0.962459	-0.35229	0.326319	0.179155	0.307399	0.612658	-0.152654	-0.83789	0.00160349	0.583197	0.44146	-0.952497	0.493446	-0.249546	0.0887348	-0.128172	-0.271963	-0.0225737	0.837141
4930595641	SM	0.105502	0.215224	-0.770327	-0.32175	-7.56e-05	0.0706596	-1.34921	-0.16383	-0.156038	0.133283	0.216432	0.430979	-0.33691	0.0225252	0.0297967	0.359062	-0.786038	0.292875	-0.729201	0.606332
4922677024	SM	-0.0468142	-0.369802	0.477008	-0.0946745	0.195528	0.98723	0.2868	0.371721	0.183999	0.0510442	-0.786209	-0.211404	0.60064	0.223431	-0.347457	0.40281	0.314268	0.143188	-0.159136	-0.487338
4959791517	SM	-0.815502	-0.0915041	-0.450112	-0.129741	0.23683	0.0864344	0.341864	-0.377345	-0.207689	0.413591	-0.177757	0.302133	-0.108453	-0.228692	0.656883	0.275938	-2.05276	0.097635	-0.247756	0.621955
4959791531	SM	0.357316	0.27661	0.0201117	-0.15931	-0.108992	0.398878	0.303642	-0.155315	0.513248	0.85127	-0.132103	-0.116622	0.558833	-0.629448	-0.135451	-0.389664	-0.431103	0.151684	0.120698	0.942475
4959812459	SM	-0.264809	-0.089344	-0.246524	0.355106	0.0888418	0.0253012	0.289931	0.166148	0.337805	0.10362	-0.51217	-0.184721	0.519404	0.574015	0.27376	0.518673	-0.0193011	-0.0025366	-0.224246	-0.504122
4928918599	SM
4927950334	SM
4438760013	SM
4438760031	SM	-0.569707	0.412386	-0.352216	0.096228	0.382513	0.160426	0.46423	-0.427668	-0.72123	0.24918	0.235202	0.470172	-0.33959	-0.0060144		0.0411781	-0.960347	-0.0478953	-0.99398	1.18377
4941026721	SM	0.175547	0.309434	0.222838	-0.460054	-0.202313	-0.0456372	0.398506	-0.361274	0.119542	0.770427	0.181173	-0.177732	0.268232	-0.365684	-0.324748	-0.0754019	-0.0702872	-0.0130326	0.232003	0.92175
4941026875	SM
4941026919	SM
5342370736	SM
5342370766	SM	-0.257008	-0.244617	-0.398597	0.12218	-0.294015	-0.197194	0.27658	0.103141	0.303104	-0.660562	0.205372	0.775563	0.262126	0.248537	0.447156	0.805971	0.518556	-0.263399	-0.130686	-0.359555
5342370881	SM	0.0744397		-0.0973606	0.59708	1.09222	1.31357	-0.840122	-0.10426	-1.12543	0.780848	-0.543402	0.807107	1.65818		0.0618512		0.0418532	1.16859	0.350421	-0.805429
4472709007	SM	0.0717956	-0.0413149	-0.417905	0.120219	0.256768	0.167652	0.295711	-0.107643	-0.921436	0.0351216	0.0372491	0.636876	-0.397958	0.174181	-0.176758	-0.347669	-0.705282	0.0680579	-0.184083	0.713716
4472709026	SM
4927950519	SM	-0.982211	1.19107	-0.510326	0.0754358	0.0049415	-0.369855	1.02491	-0.00296361	0.345261	0.226486	1.09478	-0.0111645	-0.921916	0.482543	-0.454609	0.895141	-0.496935	-0.023317	-0.412986	0.916185
4927950591	SM
5342661567	SM	0.647878	0.346037	-0.927986	-0.27707	0.279037	-0.385961	0.70181	0.249638	0.568014	0.232094	0.735365	-0.0467213	-0.818531	0.0132413	-0.184102	-0.109478	-0.554048	-0.0149077	-0.100779	0.695814
5342661580	SM	0.134997	0.405232	-0.789499	-0.159047	0.500447	0.231849	0.784971	-0.447979	-0.00962459	0.128484	0.381574	0.812115	-0.872382	0.41112		-0.403408	-0.514902	-0.34836	-0.451382	1.1871
5342661581	SM
7961990484	SM	-0.322466	0.482572	0.240723	-0.324326	0.491413	0.0315946	0.383506	-0.220093	0.2002	0.72185	0.00546698	0.0697497	0.0489781	-0.681621	-0.297188	-0.177562	-0.308334	0.539882	-0.152603	0.0137013
7961990689	SM	-0.238766	0.218846	0.189632	-0.180815	0.137442	0.133055	0.51627	0.286628	-0.440908	1.10168	0.250581	-0.0703201	0.0400227	-0.240576	-0.612289	-0.290272	-0.888668	0.0959719	-0.256872	0.161621
5342615615	SM
5342615618	SM	-0.436215	0.48804	-0.340526	0.359136	0.800642	1.02077	-0.291098	-0.0473753	-0.915748	-0.037724	0.801185	0.918814	-0.0898743	0.359491	-1.80393	0.269798	-0.125485	0.0922368	-0.557762	1.0933
5342615661	SM	-0.163026	0.12818	-0.491449	0.792495	-0.985304	-0.334171	0.122728	0.242357	-0.103656	0.0280331	0.0119523	0.11032	-0.0136897	0.680907	0.292324	0.781834	0.164511	-0.639084	-0.512063	-0.345128
5342615770	SM	-0.55286	0.378723	-0.104875	0.0261848	0.205843	-0.267251	0.482451	-0.282332	0.102008	0.79942	0.513142	-0.0825467	0.156856	-0.585435	-0.550825	-0.00910971	-1.18652	0.257326	0.32408	1.03241
4928918598	SM	-0.215769	0.658584	-0.251081	-0.0516025	0.00530485	0.687371	0.770895	-0.0732044	0.00612395	0.141309	0.205687	0.0783004	-0.526146	0.230387	-0.330534	-0.501821	-0.379787	-0.728579	-0.0428658	0.629875
5309013168	SM	-0.199394	0.270904	0.289511	0.526587	0.368726	0.295147	0.600151	-0.203832	-0.301889	-0.531029	0.0975783	-0.0102661	0.135352	0.181956	-0.131653	-0.272705	-0.0719309	-0.136986	-0.299879	0.865515
5309013229	SM	-0.0825482	0.19709	-0.828987	0.482768	0.225266	0.120926	0.157293	0.635331	0.198924	1.07824	0.627579	0.064606	-0.149425	-0.10416	-0.427932	-0.600843	-0.174937	0.0256709	-0.491268	-0.0170184
4435390947	SM	0.0427533	0.0868597	-1.04643	-0.00508628	0.281183	0.241173	-0.147133	0.140463	0.680627	-0.11464	0.0589566	0.249038	-0.510757	0.209433	0.0809466	-0.109549	0.0556329	-0.406723	-0.217841	-0.54438
4435391019	SM	0.682053	0.106614	-0.806535	-0.849472	0.309545	0.168128	0.144172	0.0730104	0.344563	0.599019	0.11649	-0.0195421	-0.576508	-0.245987	-0.280042	-0.402568	-1.74942	-0.253799	-0.437871	0.363145
4476550511	SM	0.159019	0.171236	-1.71438	-0.0992206	0.218963	-0.302822	0.214473	0.436245	0.0872716	-0.139265	0.301484	0.570537	-1.10372	1.19732	0.0225646	-0.0931421	-0.128486	-0.473086	-0.585429	0.128976
4476550922	SM	-1.29855	0.562694	-0.976832	-0.223188	0.326037	-1.05037	0.029251	-0.358693	0.706415	-1.1251	0.466438	0.526804	-0.138419	0.55987	-0.186575	0.453209	0.32875	-0.369725	0.0505036	-0.0349327
4941026986	SM	0.00954938	0.423234	-0.352541	-0.670497	0.391579	0.731111	0.3816	-0.443379	-0.303033	0.070797	0.398723	0.210455	0.0136121	-0.235507	-0.140312	-0.0407662	-0.329673	-0.418407	0.123959	1.07086
4941027010	SM	-0.484703	0.00825548	-1.1498	-0.696951	0.157112	-0.270694	0.248491	-0.348061	0.760306	-0.924165	0.325965	0.0845203	-0.119503	0.133739	-0.0885674	0.469701	0.24805	-0.17575	0.253951	-0.337995
4966160139	SM	0.0325607	0.175171	-0.00674927	-0.420589	-0.209979	0.654841	0.351477	-0.0721588	0.35852	0.385077	-0.0523034	0.0702245	0.24717	0.0111555	0.0218405	0.727569	0.322872	-0.322368	-0.145758	0.254193
4988470565	SM	-0.260279	-0.456859	0.342522	-0.463608	-2.22957	0.74934	0.889693	0.0864938	-0.810821	0.469373	-0.085178	-0.547418	0.296506	-0.742507	-0.384445	-0.309125	-0.11968	-0.052762	-0.274353	-0.190306
4988470791	SM	-0.0323432	1.02049	0.147264	-0.0535417	0.563881	0.535989	0.685874	-0.15345	0.592152	0.881107	0.624924	0.0294572	-0.13391	-0.353864	-0.391441	-0.0757957	-0.428138	0.587325	-0.338019	1.33378
4941026990	SM	-0.210016	-0.134692	-0.648245	0.0515698	-0.56464	0.16632	0.445043	0.183644	0.315555	0.0398132	-0.0903829	-0.342905	-0.0972356	-0.299695	-0.403319	0.0826042	0.448301	0.304417	0.285086	-0.0650911
4908591279	SM	-1.40431	0.667042	-0.710092	-0.341602	0.193934	0.401498	0.834683	-0.377524	0.562929	-0.0106395	-0.0281683	0.113023	-0.584653	-0.692259	-0.297461	0.536706	0.420879	0.0939003	-0.22088	0.58878
4908591388	SM	-1.33688	-0.127706	-0.503647	-0.0362601	-0.489857	-0.308594	0.78579	-0.711467	0.399862	-0.0599814	0.590938	0.46398	-0.00858879	-0.446162	0.0932552	0.47615	0.476856	0.396389	0.776932	-0.13672
4908591427	SM	-0.542903	0.166729	-0.577798	-0.350992	-0.0375965	0.348759	0.762093	-0.701434	-0.58393	0.128926	0.361046	0.466236	0.137203	-0.584635	-0.119104	-0.462454	0.0218465	0.408326	-0.358055	0.604853
4927950296	SM	-0.445987	-0.116787	-0.3009	-0.461943	-0.669562	0.180754	0.800341	-0.631776	0.0711775	-0.295816	0.681759	0.653481	0.396596	-0.99997	0.216305	-0.0368737	0.706176	0.543266	0.0574622	0.0129468
4438766615	SM	-1.05265	0.180141	-0.542668	0.132192	-0.366323	0.403727	0.57019	-0.795421	-0.759075	0.158466	0.534558	0.44186	-0.42593	-0.289854	-0.0787176	0.0819823	0.161007	0.0770874	0.0538763	-0.161643
4472708530	SM	-0.384284	0.798499	-0.783576	-0.505392	0.301745	-0.587788	0.148506	-0.749993	-0.0139792	0.78544	1.40503	0.146865	-0.569785	-0.118949	-0.330886	0.0541136	-0.00781271	0.55609	-0.375726	1.24209
4472708603	SM	-1.59315	0.40393	-0.708565	-0.221803	-0.669312	0.273523	0.234188	-0.436123	0.206717	0.0552907	0.831637	0.43755	-0.424688	0.413079	0.136587	1.15011	0.949722	-0.510089	-0.00592415	-0.253004
4472708693	SM	-0.637702	0.250974	-0.591865	-0.284017	0.267369	0.45723	0.123954	-0.109492	0.917498	0.569304	0.51407	0.46823	-0.282206	-0.241927	-0.0687971	-0.0561694	-0.0449699	-0.263303	0.0475454	-0.303978
4972313905	SM	-1.80439	0.591847	-0.258002	-0.196891	0.0698056	0.0112671	0.685612	-0.665726	-0.186144	-0.40061	0.272299	0.371193	0.394053	-0.467286	-0.297786	0.650529	0.867558	-0.216324	0.227408	0.034209
4972313913	SM	-1.26324	0.989636	-0.531464	-0.251773	-0.145891	-0.0443961	0.239301	-0.589926	0.121699	0.371451	0.702129	0.375191	-0.0706786	-0.307063	-0.0759961	0.251874	0.800227	-0.169111	0.0344522	0.705675
4972313948	SM	-1.06658	-0.349953	-0.213237	-1.11525	0.48683	0.216915	0.375585	-0.483448	-0.0267764	-0.516521	-0.882458	-0.229192	0.962691	-0.677043	-0.0363811	0.543895	0.366407	0.0748245	0.399412	-0.718576
5362555901	SM	0.128713	0.611721	-0.457384	-0.0842562	0.539832	-0.944443	0.67599	-0.170205	0.141603	0.219312	0.81808	0.0821158	-0.363989	-0.509552	-0.0662508	-0.136669	-0.258477	0.538277	-0.422952	0.337147
5362555903	SM	-0.786423	-0.214851	-1.04587	-0.115228	-1.64832	-1.25898	0.663347	-0.490892	0.346025	0.0537439	0.365701	-0.723288	-0.413641	-0.101288	0.386668	0.998826	0.654723	0.16333	0.0289754	-0.102992
5362555906	SM	-0.193757	0.411233	-0.571286	-0.157534	0.170264	-0.628731	0.354513	-0.553591	-0.158195	0.108924	1.00141	0.382754	-0.0442767	-0.327457	0.101642	0.613445	-0.00285245	0.456948	-0.215642	0.503122
4927950482	SM	-1.7318	0.241508	-1.04416	-0.557707	-0.130085	-0.533506	0.307701	-0.310457	0.491246	-0.218927	0.742599	0.106509	-0.589511	-0.1394	-0.080453	0.600816	1.09602	0.0321596	-0.307665	-0.0577135
5362555953	SM	-0.350229	0.577291	-0.320124	0.266113	0.607976	0.209404	0.252674	-0.226767	0.512255	0.394343	0.749055	0.135814	-0.207606	-0.622322	-0.10972	-0.272651	-0.270122	-0.351823	0.0173311	0.820347
5362555955	SM	0.43614	0.0877437	-0.261397	-0.374389	0.19518	-1.50914	-0.237142	0.137739	0.240024	0.488332	0.877681	-0.509981	0.144629	-0.654545	0.0524128	-0.260059	-0.189278	1.04594	0.180353	0.152898
